# Supplementary material for: Identifying the geometric catalytic active sites of crystalline cobalt oxyhydroxides for oxygen evolution reaction
Source: Nat Commun. 2022 Nov 4;13:6650. doi: 10.1038/s41467-022-34380-9 (PMC9636199; doi:10.1038/s41467-022-34380-9)
Supplement: Supplementary file 3 — Source Data [file 41467_2022_34380_MOESM3_ESM.xlsx]

## Sheet: Fig1j&k
Data for Fig. 1k												Data for Fig. 1k
NS-1		NS-2		NR		NS-3		NS-4				NS-1		NS-2		NS-3		NS-4
Frequency Center	Count	Frequency Center	Count	Frequency Center	Count	Frequency Center	Count	Frequency Center	Count			Frequency Center	Count	Frequency Center	Count	Frequency Center	Count	Frequency Center	Count
1.65	1	0.405	1	0.6825	1	1.01	1	1.65	1			45	2	45	1	35	1	35	1
1.75	0	0.411	0	0.6975	1	1.03	2	1.75	0			55	4	55	5	45	6	45	13
1.85	0	0.417	2	0.7125	3	1.05	5	1.85	0			65	2	65	9	55	16	55	21
1.95	0	0.423	2	0.7275	4	1.07	4	1.95	0			75	1	75	5	65	20	65	12
2.05	1	0.429	1	0.7425	4	1.09	7	2.05	1							75	7	75	4
2.15	1	0.435	7	0.7575	1	1.11	9	2.15	1
2.25	0	0.441	3	0.7725	8	1.13	12	2.25	0
2.35	1	0.447	8	0.7875	12	1.15	6	2.35	1
2.45	5	0.453	9	0.8025	15	1.17	19	2.45	5
2.55	4	0.459	14	0.8175	21	1.19	21	2.55	4
2.65	4	0.465	14	0.8325	23	1.21	19	2.65	4
2.75	4	0.471	18	0.8475	15	1.23	16	2.75	4
2.85	5	0.477	17	0.8625	22	1.25	20	2.85	5
2.95	4	0.483	17	0.8775	18	1.27	22	2.95	4
3.05	8	0.489	19	0.8925	21	1.29	13	3.05	8
3.15	12	0.495	19	0.9075	12	1.31	15	3.15	12
3.25	11	0.501	22	0.9225	15	1.33	14	3.25	11
3.35	13	0.507	18	0.9375	11	1.35	13	3.35	13
3.45	19	0.513	16	0.9525	14	1.37	9	3.45	19
3.55	15	0.519	13	0.9675	8	1.39	4	3.55	15
3.65	19	0.525	10	0.9825	7	1.41	6	3.65	19
3.75	17	0.531	6	0.9975	6	1.43	6	3.75	17
3.85	11	0.537	4	1.0125	1	1.45	2	3.85	11
3.95	12	0.543	2	1.0275	4	1.47	2	3.95	12
4.05	16	0.549	6	1.0425	1	1.49	2	4.05	16
4.15	19	0.555	1			1.51	0	4.15	19
4.25	10	0.561	1					4.25	10
4.35	7	0.567	2					4.35	7
4.45	12	0.573	1					4.45	12
4.55	4	0.579	1					4.55	4
4.65	3							4.65	3
4.75	4							4.75	4
4.85	2							4.85	2
4.95	1							4.95	1
5.05	4							5.05	4
5.15	1							5.15	1
5.25	1							5.25	1
5.35	2							5.35	2
5.45	0							5.45	0
5.55	0							5.55	0
5.65	0							5.65	0
5.75	0							5.75	0
5.85	1							5.85	1

## Sheet: Fig2a&b
Data for Fig. 2a																Data for Fig. 2b
CoOOH NR		CoOOH NS		Co(OH)2		Co foil		CoO		Co3O4		Co2O3				Energy	Valence
energy/eV	intensity	energy/eV	intensity	energy/eV	intensity	energy/eV	intensity	energy/eV	intensity	energy/eV	intensity	energy/eV	intensity			7710.04	0
7509	0.00296	7509	0.00607	7511	0.00488	7508.99	-0.00362	7508.99	0.00070732	7508.99	-0.00484	7509	0.00487			7717.7	2
7519	0.00249	7519	0.00316	7521	0.0041	7514	-0.00364	7514	0.00101	7514	-0.00466	7519.01	0.00425			7719.42	2
7528.99	0.00201	7528.99	0.0035	7530.99	0.00333	7518.99	-0.00242	7518.99	0.0011	7518.99	-0.00304	7529.01	0.0036			7722.21	3
7539	0.00154	7539	0.00226	7541	0.00257	7523.99	-0.00202	7523.99	0.00124	7523.99	-0.00264	7539	0.003			7718.15	2.66667
7549.01	0.00108	7549.01	0.00153	7551.01	0.00183	7528.99	-0.00127	7528.99	0.00124	7528.99	-0.00166	7549.01	0.00239			7722.34	2.91958
7559	0.000644295	7559	0.00059511	7561	0.00109	7534	-0.000745529	7534	0.00132	7534	-0.000642769	7559.01	0.00182			7721.63	2.75067
7568.99	0.000206246	7568.99	0.00118	7570.99	0.000379733	7538.99	1.23737e-05	7538.99	0.00127	7538.99	-0.000174371	7569.01	0.00125
7579	-0.000199466	7579	0.00036463	7581	-0.000309309	7543.99	-0.00018442	7543.99	0.000964061	7543.99	-0.000535358	7579.01	0.000689869
7589	-0.00060692	7589	0.000120319	7591	-0.000975868	7549	0.000681535	7549	0.00117	7549	0.000735054	7589	0.000145409
7599.01	-0.000974844	7599.01	-0.00207	7601.01	-0.00159	7554.01	0.00107	7554.01	0.00114	7554.01	0.00116	7599.01	-0.0003623
7609	-0.0013	7609	-0.00428	7611	-0.00217	7559	0.00103	7559	0.000910881	7559	0.00127	7609.01	-0.000834423
7619	-0.00161	7619	-0.00375	7621	-0.00268	7564	0.0017	7564	0.000712856	7564	0.00204	7619.01	-0.00129
7629	-0.00187	7629	-0.00379	7631	-0.00313	7569	0.00189	7569	0.000647639	7569	0.00205	7629.01	-0.00167
7639	-0.00204	7639	-0.0024	7641	-0.00347	7574.01	0.00178	7574.01	0.000592767	7574.01	0.00251	7639	-0.00199
7649	-0.00213	7649	-0.00287	7651	-0.00363	7579	0.00197	7579	0.000229925	7579	0.00226	7649.01	-0.0022
7659	-0.00208	7659	-0.00163	7661	-0.00356	7584	0.00239	7584	5.57228e-06	7584	0.00209	7659.01	-0.00226
7669	-0.00175	7669	-0.00215	7671	-0.00308	7589.01	0.00189	7589.01	-0.00027267	7589.01	0.00181	7669.01	-0.00211
7679.01	-0.001	7679.01	-0.000854541	7681.01	-0.00185	7593.99	0.00159	7593.99	-0.000393722	7593.99	0.00142	7679.01	-0.0015
7689	0.000595267	7689	0.000657985	7691	0.00103	7599.01	0.00139	7599.01	-0.000719097	7599.01	0.000956654	7679.61	-0.0014
7689.35	0.000683603	7689.35	0.000559834	7691.35	0.00111	7604.01	0.000797562	7604.01	-0.000861138	7604.01	0.000468756	7680.21	-0.0014
7689.7	0.000786249	7689.7	0.00108	7691.7	0.00133	7608.99	0.000437123	7608.99	-0.0011	7608.99	7.73962e-05	7680.81	-0.00126
7690.05	0.000842686	7690.05	0.00102	7692.05	0.00146	7614	0.000298542	7614	-0.00114	7614	-0.000107951	7681.4	-0.00122
7690.4	0.00093805	7690.4	0.000149774	7692.4	0.00163	7618.99	0.000153006	7618.99	-0.00137	7618.99	-0.000848155	7682	-0.00114
7690.75	0.00103	7690.75	0.00177	7692.75	0.00174	7623.99	-4.63309e-07	7623.99	-0.0015	7623.99	-0.00138	7682.6	-0.00109
7691.1	0.00116	7691.1	0.00174	7693.1	0.00197	7629	-0.000579476	7629	-0.00162	7629	-0.0014	7683.2	-0.00102
7691.45	0.00124	7691.45	0.00111	7693.45	0.00217	7634.01	-0.000746866	7634.01	-0.00185	7634.01	-0.00195	7683.81	-0.000903217
7691.81	0.00134	7691.81	0.00255	7693.81	0.00228	7639	-0.000887322	7639	-0.00199	7639	-0.00221	7684.41	-0.000813054
7692.16	0.00146	7692.16	0.00359	7694.16	0.00254	7644	-0.00125	7644	-0.00225	7644	-0.00285	7685.01	-0.000705976
7692.51	0.00152	7692.51	0.00453	7694.51	0.0027	7649	-0.00106	7649	-0.00229	7649	-0.00309	7685.61	-0.000619907
7692.87	0.00163	7692.87	0.00413	7694.87	0.00288	7654.01	-0.00115	7654.01	-0.00225	7654.01	-0.00282	7686.21	-0.000523698
7693.22	0.00175	7693.22	0.00483	7695.22	0.00309	7659	-0.00132	7659	-0.00231	7659	-0.003	7686.8	-0.000376741
7693.57	0.00187	7693.57	0.00522	7695.57	0.00333	7664	-0.00137	7664	-0.00226	7664	-0.00263	7687.4	-0.000296437
7693.92	0.00201	7693.92	0.00335	7695.92	0.00352	7669	-0.000851468	7669	-0.00212	7669	-0.00252	7688.01	-0.000177999
7694.27	0.00214	7694.27	0.0022	7696.27	0.00382	7673.99	-0.000609981	7673.99	-0.00182	7673.99	-0.00211	7688.61	-2.63677e-05
7694.62	0.00225	7694.62	0.0032	7696.62	0.00403	7679	-0.000429131	7679	-0.0014	7679	-0.00172	7689.21	0.000113962
7694.97	0.00239	7694.97	0.00288	7696.97	0.00428	7679.45	-0.000409172	7679.45	-0.00138	7679.45	-0.0018	7689.81	0.00022253
7695.32	0.0025	7695.32	0.00372	7697.32	0.00454	7679.9	-0.000342612	7679.9	-0.00138	7679.9	-0.00156	7690.4	0.000402555
7695.67	0.00268	7695.67	0.00485	7697.67	0.00489	7680.34	-0.000216025	7680.34	-0.00134	7680.34	-0.0015	7691	0.000543185
7696.02	0.00283	7696.02	0.00374	7698.02	0.00514	7680.79	1.78447e-05	7680.79	-0.00121	7680.79	-0.00118	7691.61	0.000695118
7696.37	0.00297	7696.37	0.00459	7698.37	0.00545	7681.24	-3.50881e-05	7681.24	-0.0011	7681.24	-0.00109	7692.21	0.000875025
7696.72	0.00318	7696.72	0.00622	7698.72	0.00572	7681.71	-0.000174073	7681.71	-0.00097252	7681.71	-0.00079482	7692.81	0.00108
7697.08	0.00334	7697.08	0.00508	7699.08	0.00608	7682.16	0.000160714	7682.16	-0.000860992	7682.16	-0.00068931	7693.4	0.00126
7697.43	0.00352	7697.43	0.00669	7699.43	0.00642	7682.6	0.000406944	7682.6	-0.000813767	7682.6	-0.000463225	7694	0.00145
7697.78	0.00369	7697.78	0.0057	7699.78	0.00674	7683.05	0.000353907	7683.05	-0.000777891	7683.05	-0.000449709	7694.61	0.00171
7698.13	0.00386	7698.13	0.00575	7700.13	0.00723	7683.5	0.000327378	7683.5	-0.000809854	7683.5	-0.000554351	7695.21	0.00194
7698.48	0.00406	7698.48	0.00618	7700.48	0.00753	7683.94	-0.000115786	7683.94	-0.000802054	7683.94	-0.000636693	7695.8	0.00221
7698.83	0.00432	7698.83	0.00382	7700.83	0.00793	7684.39	0.00010565	7684.39	-0.000693276	7684.39	-0.000504724	7696.4	0.00251
7699.18	0.0045	7699.18	0.00593	7701.18	0.00838	7684.84	0.000301663	7684.84	-0.000567053	7684.84	-0.000432937	7697.01	0.00279
7699.53	0.00475	7699.53	0.00614	7701.53	0.00871	7685.31	0.00043678	7685.31	-0.000501687	7685.31	-8.04527e-05	7697.61	0.00309
7699.87	0.00498	7699.87	0.00547	7701.87	0.00914	7685.76	0.000633165	7685.76	-0.000448488	7685.76	0.000118339	7698.2	0.00343
7700.22	0.00519	7700.22	0.00719	7702.22	0.00962	7686.21	0.000766387	7686.21	-0.000415462	7686.21	0.00011709	7698.81	0.00378
7700.57	0.0055	7700.57	0.00741	7702.57	0.01015	7686.66	0.000844486	7686.66	-0.000255686	7686.66	0.000266106	7699.41	0.00421
7700.92	0.00576	7700.92	0.00724	7702.92	0.01071	7687.1	0.000698034	7687.1	-0.000200201	7687.1	0.000509097	7700	0.00461
7701.28	0.00602	7701.28	0.00798	7703.28	0.01123	7687.55	0.000849115	7687.55	-0.000151883	7687.55	0.000526718	7700.6	0.00503
7701.63	0.00634	7701.63	0.00996	7703.63	0.0117	7688	0.000914321	7688	7.92899e-06	7688	0.000754663	7701.21	0.00552
7701.98	0.00667	7701.98	0.00925	7703.98	0.01243	7688.44	0.00103	7688.44	0.000101716	7688.44	0.000660413	7701.81	0.00607
7702.33	0.007	7702.33	0.00952	7704.33	0.01309	7688.89	0.00116	7688.89	0.000213489	7688.89	0.000996945	7702.4	0.00666
7702.68	0.00736	7702.68	0.01031	7704.68	0.0138	7689.34	0.00129	7689.34	0.000291137	7689.34	0.000990196	7703.01	0.00732
7703.03	0.00778	7703.03	0.01176	7705.03	0.01443	7689.79	0.00106	7689.79	0.000431503	7689.79	0.00139	7703.61	0.00809
7703.38	0.00816	7703.38	0.01029	7705.38	0.01529	7690.26	0.00148	7690.26	0.000586652	7690.26	0.00169	7704.2	0.00886
7703.74	0.00864	7703.74	0.01108	7705.74	0.01614	7690.71	0.00162	7690.71	0.000672042	7690.71	0.00159	7704.81	0.00989
7704.09	0.00912	7704.09	0.01197	7706.09	0.01708	7691.16	0.0018	7691.16	0.000772054	7691.16	0.0018	7705.41	0.01105
7704.44	0.00965	7704.44	0.01279	7706.44	0.01802	7691.61	0.00185	7691.61	0.000930453	7691.61	0.00173	7706.01	0.01249
7704.79	0.01027	7704.79	0.01294	7706.79	0.01912	7692.05	0.00196	7692.05	0.00113	7692.05	0.00186	7706.61	0.01439
7705.14	0.01094	7705.14	0.01574	7707.14	0.02042	7692.5	0.00223	7692.5	0.00125	7692.5	0.00177	7707.2	0.01711
7705.5	0.01178	7705.5	0.01496	7707.5	0.02179	7692.95	0.00231	7692.95	0.00144	7692.95	0.00212	7707.81	0.02189
7705.85	0.01274	7705.85	0.01764	7707.85	0.02341	7693.4	0.00254	7693.4	0.00156	7693.4	0.00258	7708.41	0.03044
7706.2	0.0138	7706.2	0.01733	7708.2	0.02524	7693.85	0.00259	7693.85	0.0018	7693.85	0.00267	7709	0.0435
7706.55	0.01516	7706.55	0.01695	7708.55	0.02744	7694.29	0.00279	7694.29	0.00199	7694.29	0.00303	7709.61	0.05738
7706.89	0.01683	7706.89	0.02043	7708.89	0.03012	7694.74	0.00322	7694.74	0.00218	7694.74	0.00346	7710.2	0.06613
7707.24	0.01903	7707.24	0.02028	7709.24	0.03354	7695.19	0.00349	7695.19	0.00236	7695.19	0.00362	7710.81	0.06836
7707.59	0.02216	7707.59	0.0268	7709.59	0.03766	7695.64	0.00359	7695.64	0.00255	7695.64	0.00398	7711.41	0.06739
7707.94	0.02634	7707.94	0.03093	7709.94	0.04196	7696.09	0.00377	7696.09	0.00276	7696.09	0.00422	7712.01	0.06721
7708.3	0.0315	7708.3	0.03683	7710.3	0.04666	7696.56	0.00389	7696.56	0.003	7696.56	0.00464	7712.61	0.06921
7708.65	0.03749	7708.65	0.04234	7710.65	0.05044	7697.01	0.0041	7697.01	0.00324	7697.01	0.00459	7713.2	0.07222
7709	0.04335	7709	0.05092	7711	0.0533	7697.46	0.00447	7697.46	0.00349	7697.46	0.00479	7713.81	0.07671
7709.35	0.04851	7709.35	0.05581	7711.35	0.05548	7697.91	0.00486	7697.91	0.00378	7697.91	0.00515	7714.4	0.08368
7709.71	0.05115	7709.71	0.05816	7711.71	0.05703	7698.36	0.00509	7698.36	0.00406	7698.36	0.00518	7715.01	0.09512
7710.06	0.05114	7710.06	0.0585	7712.06	0.05809	7698.81	0.00539	7698.81	0.00429	7698.81	0.00576	7715.6	0.112
7710.41	0.04955	7710.41	0.05939	7712.41	0.05902	7699.25	0.00586	7699.25	0.00461	7699.25	0.00616	7716.21	0.13752
7710.75	0.04836	7710.75	0.05738	7712.75	0.06047	7699.7	0.00615	7699.7	0.00499	7699.7	0.00664	7716.8	0.17133
7711.1	0.04828	7711.1	0.05633	7713.1	0.06296	7700.15	0.00644	7700.15	0.00539	7700.15	0.00704	7717.41	0.21594
7711.45	0.04931	7711.45	0.05935	7713.45	0.06671	7700.6	0.00716	7700.6	0.00574	7700.6	0.00733	7718	0.26725
7711.81	0.05103	7711.81	0.06052	7713.81	0.07125	7701.05	0.00763	7701.05	0.00615	7701.05	0.00783	7718.61	0.32328
7712.16	0.05272	7712.16	0.06349	7714.16	0.07755	7701.5	0.00816	7701.5	0.00652	7701.5	0.00808	7719.2	0.37754
7712.51	0.05447	7712.51	0.06415	7714.51	0.08561	7701.95	0.00902	7701.95	0.00703	7701.95	0.00874	7719.81	0.43043
7712.86	0.05627	7712.86	0.06366	7714.86	0.09591	7702.4	0.00986	7702.4	0.00749	7702.4	0.00925	7720.4	0.48192
7713.21	0.05839	7713.21	0.06662	7715.21	0.10936	7702.85	0.01065	7702.85	0.00804	7702.85	0.00996	7721.01	0.53691
7713.57	0.06149	7713.57	0.06947	7715.57	0.12635	7703.3	0.01176	7703.3	0.00855	7703.3	0.01058	7721.6	0.5943
7713.91	0.06559	7713.91	0.07325	7715.91	0.14729	7703.75	0.01291	7703.75	0.00934	7703.75	0.01158	7722.21	0.65718
7714.26	0.07121	7714.26	0.07963	7716.26	0.17277	7704.19	0.01462	7704.19	0.01003	7704.19	0.01257	7722.81	0.72036
7714.61	0.07828	7714.61	0.08538	7716.61	0.20189	7704.64	0.01643	7704.64	0.01083	7704.64	0.01392	7723.41	0.78237
7714.96	0.08712	7714.96	0.09427	7716.96	0.23515	7705.09	0.0187	7705.09	0.01179	7705.09	0.01532	7724.01	0.83597
7715.32	0.0983	7715.32	0.10389	7717.32	0.27028	7705.54	0.02159	7705.54	0.01281	7705.54	0.01677	7724.6	0.88267
7715.67	0.1119	7715.67	0.12029	7717.67	0.30532	7705.99	0.02527	7705.99	0.01404	7705.99	0.01882	7725.21	0.92641
7716.02	0.12836	7716.02	0.13381	7718.02	0.34402	7706.44	0.02996	7706.44	0.01556	7706.44	0.02148	7725.8	0.96961
7716.38	0.14777	7716.38	0.15411	7718.38	0.38798	7706.89	0.03614	7706.89	0.0174	7706.89	0.02457	7726.41	1.01559
7716.71	0.16925	7716.71	0.17532	7718.71	0.43458	7707.34	0.04467	7707.34	0.01978	7707.34	0.02873	7727.01	1.06461
7717.07	0.19493	7717.07	0.20109	7719.07	0.48746	7707.79	0.05595	7707.79	0.02262	7707.79	0.03422	7727.6	1.11921
7717.42	0.22191	7717.42	0.23219	7719.42	0.54033	7708.24	0.07155	7708.24	0.02643	7708.24	0.04157	7728.21	1.18076
7717.77	0.25187	7717.77	0.26063	7719.77	0.59751	7708.69	0.09257	7708.69	0.03114	7708.69	0.05158	7728.8	1.24288
7718.13	0.283	7718.13	0.29358	7720.13	0.64886	7709.14	0.12017	7709.14	0.03652	7709.14	0.06427	7729.41	1.29468
7718.48	0.31481	7718.48	0.32766	7720.48	0.69556	7709.59	0.15293	7709.59	0.04174	7709.59	0.07718	7730.01	1.32367
7718.82	0.34603	7718.82	0.35788	7720.82	0.73518	7710.04	0.18719	7710.04	0.04597	7710.04	0.08638	7730.6	1.32553
7719.17	0.3798	7719.17	0.39404	7721.17	0.77039	7710.49	0.22059	7710.49	0.04853	7710.49	0.08938	7731.21	1.30099
7719.52	0.4142	7719.52	0.43182	7721.52	0.80731	7710.94	0.25119	7710.94	0.04994	7710.94	0.08851	7731.81	1.25961
7719.88	0.4489	7719.88	0.46911	7721.88	0.84654	7711.39	0.27779	7711.39	0.05152	7711.39	0.08806	7732.4	1.21008
7720.23	0.48503	7720.23	0.50903	7722.23	0.88685	7711.84	0.3007	7711.84	0.05465	7711.84	0.09001	7733.01	1.15794
7720.58	0.52402	7720.58	0.54677	7722.58	0.93366	7712.29	0.31908	7712.29	0.05969	7712.29	0.09278	7733.61	1.11286
7720.94	0.56369	7720.94	0.58312	7722.94	0.98525	7712.74	0.33339	7712.74	0.06708	7712.74	0.09641	7734.2	1.07525
7721.28	0.60473	7721.28	0.62183	7723.28	1.03415	7713.19	0.34369	7713.19	0.07728	7713.19	0.10005	7734.81	1.04785
7721.63	0.64663	7721.63	0.65739	7723.63	1.08749	7713.64	0.35136	7713.64	0.09065	7713.64	0.10499	7735.41	1.03082
7721.98	0.68937	7721.98	0.69256	7723.98	1.14263	7714.09	0.35756	7714.09	0.10748	7714.09	0.11118	7736.01	1.02261
7722.34	0.73457	7722.34	0.7309	7724.34	1.197	7714.54	0.3642	7714.54	0.12808	7714.54	0.11992	7736.6	1.02008
7722.69	0.77801	7722.69	0.76734	7724.69	1.24468	7714.99	0.37308	7714.99	0.15264	7714.99	0.13188	7737.21	1.02104
7723.03	0.81984	7723.03	0.80109	7725.03	1.28253	7715.44	0.38555	7715.44	0.18156	7715.44	0.14813	7737.81	1.02282
7723.38	0.86261	7723.38	0.83458	7725.38	1.31312	7715.9	0.40234	7715.9	0.2154	7715.9	0.16891	7738.4	1.02251
7723.74	0.90261	7723.74	0.86975	7725.74	1.32848	7716.35	0.42269	7716.35	0.25526	7716.35	0.19522	7739	1.01955
7724.09	0.94308	7724.09	0.90146	7726.09	1.33676	7716.8	0.44575	7716.8	0.30137	7716.8	0.22758	7739.61	1.01422
7724.44	0.97932	7724.44	0.9354	7726.44	1.33948	7717.25	0.4706	7717.25	0.35294	7717.25	0.26581	7740.21	1.00832
7724.8	1.01968	7724.8	0.97002	7726.8	1.3326	7717.7	0.49618	7717.7	0.40756	7717.7	0.30968	7740.8	1.00275
7725.14	1.0583	7725.14	1.0051	7727.14	1.3275	7718.15	0.5218	7718.15	0.46296	7718.15	0.35701	7741.4	0.99847
7725.49	1.09855	7725.49	1.03856	7727.49	1.31379	7718.6	0.54731	7718.6	0.51717	7718.6	0.40498	7742.01	0.99688
7725.84	1.13885	7725.84	1.07388	7727.84	1.30298	7719.05	0.57226	7719.05	0.56986	7719.05	0.45047	7742.61	0.99796
7726.2	1.17465	7726.2	1.1067	7728.2	1.29393	7719.5	0.59673	7719.5	0.62186	7719.5	0.49198	7743.21	1.00097
7726.55	1.21299	7726.55	1.14082	7728.55	1.28523	7719.95	0.62008	7719.95	0.67507	7719.95	0.53038	7743.8	1.00436
7726.89	1.2496	7726.89	1.16861	7728.89	1.26571	7720.41	0.64237	7720.41	0.7316	7720.41	0.56706	7744.41	1.00667
7727.24	1.28204	7727.24	1.19636	7729.24	1.25563	7720.86	0.66394	7720.86	0.79433	7720.86	0.60387	7745.01	1.00678
7727.6	1.31921	7727.6	1.22306	7729.6	1.23446	7721.31	0.68532	7721.31	0.86312	7721.31	0.64209	7745.61	1.00485
7727.95	1.34827	7727.95	1.24618	7729.95	1.21711	7721.76	0.70649	7721.76	0.93564	7721.76	0.68276	7746.21	1.00022
7728.29	1.3796	7728.29	1.26664	7730.29	1.18801	7722.21	0.72803	7722.21	1.00684	7722.21	0.72604	7746.8	0.99297
7728.65	1.40317	7728.65	1.28226	7730.65	1.16223	7722.66	0.75036	7722.66	1.07302	7722.66	0.77121	7747.4	0.9841
7729	1.4174	7729	1.29286	7731	1.13373	7723.09	0.77152	7723.09	1.12661	7723.09	0.81332	7748.01	0.97314
7729.35	1.42323	7729.35	1.29598	7731.35	1.11211	7723.54	0.79406	7723.54	1.17402	7723.54	0.85427	7748.61	0.96155
7729.71	1.42361	7729.71	1.296	7731.71	1.08709	7723.99	0.81567	7723.99	1.21241	7723.99	0.88912	7749.21	0.94917
7730.05	1.41147	7730.05	1.28913	7732.05	1.06812	7724.44	0.83599	7724.44	1.24349	7724.44	0.91857	7749.81	0.93677
7730.4	1.39563	7730.4	1.27537	7732.4	1.04698	7724.89	0.85396	7724.89	1.26927	7724.89	0.94452	7750.41	0.92521
7730.76	1.37272	7730.76	1.26052	7732.76	1.03265	7725.35	0.86955	7725.35	1.29042	7725.35	0.96944	7751	0.91455
7731.11	1.34629	7731.11	1.24301	7733.11	1.01773	7725.8	0.8828	7725.8	1.30632	7725.8	0.99466	7751.6	0.90407
7731.45	1.31957	7731.45	1.22277	7733.45	1.0072	7726.25	0.89372	7726.25	1.315	7726.25	1.02177	7752.2	0.89554
7731.81	1.28333	7731.81	1.20071	7733.81	1.00063	7726.7	0.90306	7726.7	1.31292	7726.7	1.05208	7752.81	0.88722
7732.16	1.25269	7732.16	1.17747	7734.16	0.98842	7727.15	0.91086	7727.15	1.30613	7727.15	1.08761	7753.41	0.87962
7732.51	1.21304	7732.51	1.1528	7734.51	0.97852	7727.61	0.91735	7727.61	1.28835	7727.61	1.12849	7754.01	0.87222
7732.85	1.18103	7732.85	1.13189	7734.85	0.9678	7728.06	0.92277	7728.06	1.26362	7728.06	1.17433	7754.61	0.86503
7733.21	1.1506	7733.21	1.11143	7735.21	0.96437	7728.51	0.92753	7728.51	1.23408	7728.51	1.22177	7755.21	0.85787
7733.56	1.12532	7733.56	1.09396	7735.56	0.95671	7728.96	0.93119	7728.96	1.20191	7728.96	1.26533	7755.81	0.85119
7733.92	1.10175	7733.92	1.08026	7735.92	0.95212	7729.39	0.93382	7729.39	1.17094	7729.39	1.29649	7756.41	0.84526
7734.26	1.08368	7734.26	1.07148	7736.26	0.95011	7729.84	0.9366	7729.84	1.13899	7729.84	1.31476	7757.01	0.83997
7734.61	1.07713	7734.61	1.06773	7736.61	0.94682	7730.29	0.93904	7730.29	1.1091	7730.29	1.31593	7757.6	0.83554
7734.97	1.07165	7734.97	1.06704	7736.97	0.95024	7730.74	0.94153	7730.74	1.08166	7730.74	1.30119	7758.2	0.83205
7735.32	1.0681	7735.32	1.07134	7737.32	0.94951	7731.2	0.94427	7731.2	1.05689	7731.2	1.27429	7758.8	0.82954
7735.66	1.07508	7735.66	1.07563	7737.66	0.95482	7731.65	0.94766	7731.65	1.03425	7731.65	1.23969	7759.4	0.8281
7736.02	1.07675	7736.02	1.08189	7738.02	0.95944	7732.1	0.9513	7732.1	1.01301	7732.1	1.20262	7760	0.82711
7736.37	1.07871	7736.37	1.08598	7738.37	0.96024	7732.55	0.95521	7732.55	0.99225	7732.55	1.16723	7760.6	0.82728
7736.73	1.08417	7736.73	1.08834	7738.73	0.96527	7733.01	0.95855	7733.01	0.97145	7733.01	1.13564	7761.2	0.82791
7737.07	1.08541	7737.07	1.0905	7739.07	0.97471	7733.46	0.9615	7733.46	0.95074	7733.46	1.10997	7761.8	0.82926
7737.42	1.08336	7737.42	1.08983	7739.42	0.97719	7733.91	0.96309	7733.91	0.93026	7733.91	1.09004	7762.4	0.8314
7737.78	1.08048	7737.78	1.08645	7739.78	0.98181	7734.34	0.96301	7734.34	0.9123	7734.34	1.07601	7763	0.83392
7738.12	1.07892	7738.12	1.08335	7740.12	0.99211	7734.79	0.96182	7734.79	0.89562	7734.79	1.06517	7763.6	0.8373
7738.47	1.07676	7738.47	1.07991	7740.47	0.99509	7735.24	0.95918	7735.24	0.88207	7735.24	1.05733	7764.2	0.84097
7738.83	1.06885	7738.83	1.07443	7740.83	0.99631	7735.7	0.95563	7735.7	0.87224	7735.7	1.05169	7764.8	0.84466
7739.18	1.06402	7739.18	1.06884	7741.18	0.99908	7736.15	0.95104	7736.15	0.86616	7736.15	1.0473	7765.4	0.84869
7739.52	1.06106	7739.52	1.06471	7741.52	1.00094	7736.6	0.94643	7736.6	0.86393	7736.6	1.0441	7766.01	0.8533
7739.88	1.0553	7739.88	1.06099	7741.88	0.99798	7737.06	0.94175	7737.06	0.86522	7737.06	1.0416	7766.61	0.85798
7740.23	1.05042	7740.23	1.05805	7742.23	0.99806	7737.51	0.93724	7737.51	0.86989	7737.51	1.03941	7767.21	0.86355
7740.57	1.04265	7740.57	1.05539	7742.57	0.99151	7737.96	0.9334	7737.96	0.87746	7737.96	1.03691	7767.81	0.86888
7740.93	1.04376	7740.93	1.05152	7742.93	0.98523	7738.39	0.92994	7738.39	0.8869	7738.39	1.03371	7768.41	0.87485
7741.28	1.04254	7741.28	1.05139	7743.28	0.98417	7738.84	0.92676	7738.84	0.89928	7738.84	1.02923	7769.01	0.88097
7741.63	1.04132	7741.63	1.053	7743.63	0.97128	7739.3	0.9241	7739.3	0.91293	7739.3	1.02407	7770.84	0.90198
7741.98	1.03995	7741.98	1.05338	7743.98	0.96463	7739.75	0.92134	7739.75	0.92696	7739.75	1.01879	7772.69	0.92417
7742.34	1.0398	7742.34	1.05613	7744.34	0.95604	7740.2	0.91903	7740.2	0.94021	7740.2	1.01367	7774.57	0.9428
7742.69	1.04072	7742.69	1.05763	7744.69	0.94863	7740.66	0.9169	7740.66	0.95144	7740.66	1.00951	7776.49	0.95717
7743.03	1.04387	7743.03	1.05942	7745.03	0.93756	7741.11	0.91469	7741.11	0.95972	7741.11	1.00677	7778.43	0.9731
7743.39	1.04488	7743.39	1.0636	7745.39	0.93228	7741.54	0.9128	7741.54	0.96434	7741.54	1.00589	7780.39	0.99691
7743.74	1.04999	7743.74	1.06722	7745.74	0.92428	7741.99	0.91112	7741.99	0.96547	7741.99	1.00636	7782.37	1.02102
7744.08	1.05182	7744.08	1.06935	7746.08	0.91865	7742.44	0.9098	7742.44	0.9637	7742.44	1.00813	7784.4	1.0421
7744.44	1.05419	7744.44	1.07014	7746.44	0.90971	7742.9	0.90857	7742.9	0.95879	7742.9	1.00999	7786.44	1.05074
7744.8	1.05499	7744.8	1.07051	7746.8	0.903	7743.35	0.90746	7743.35	0.95151	7743.35	1.01223	7788.53	1.05058
7745.14	1.05222	7745.14	1.06833	7747.14	0.89542	7743.81	0.90667	7743.81	0.94279	7743.81	1.01292	7790.63	1.04651
7745.49	1.05091	7745.49	1.06631	7747.49	0.88838	7744.26	0.90614	7744.26	0.93333	7744.26	1.0126	7792.76	1.04034
7745.85	1.04604	7745.85	1.06366	7747.85	0.87947	7744.69	0.9059	7744.69	0.92429	7744.69	1.01065	7794.91	1.03524
7746.19	1.03732	7746.19	1.06112	7748.19	0.87245	7745.14	0.90579	7745.14	0.91504	7745.14	1.00746	7797.1	1.02311
7746.54	1.03166	7746.54	1.0564	7748.54	0.86623	7745.59	0.90634	7745.59	0.90663	7745.59	1.00314	7799.3	1.01113
7746.9	1.0241	7746.9	1.05203	7748.9	0.85894	7746.05	0.9074	7746.05	0.89887	7746.05	0.99799	7801.54	0.99948
7747.24	1.01506	7747.24	1.04398	7749.24	0.85612	7746.5	0.9089	7746.5	0.89188	7746.5	0.9923	7803.81	0.98781
7747.6	1.00999	7747.6	1.03711	7749.6	0.85426	7746.96	0.91089	7746.96	0.88548	7746.96	0.98593	7806.11	0.97773
7747.95	0.99979	7747.95	1.02345	7749.95	0.84953	7747.41	0.91351	7747.41	0.87952	7747.41	0.9792	7808.43	0.97126
7748.3	0.99142	7748.3	1.01553	7750.3	0.84683	7747.84	0.91652	7747.84	0.87429	7747.84	0.97247	7810.78	0.96668
7748.65	0.98044	7748.65	1.00666	7750.65	0.84283	7748.29	0.92021	7748.29	0.86896	7748.29	0.96495	7813.15	0.96639
7749.01	0.97539	7749.01	0.99796	7751.01	0.84359	7748.75	0.92456	7748.75	0.86402	7748.75	0.95738	7815.56	0.96987
7750.49	0.93448	7750.49	0.96582	7752.49	0.84454	7749.2	0.92936	7749.2	0.85937	7749.2	0.95012	7817.99	0.97369
7752.01	0.90374	7752.01	0.9339	7754.01	0.85473	7749.66	0.93444	7749.66	0.85521	7749.66	0.94333	7820.46	0.97356
7753.57	0.87352	7753.57	0.9056	7755.57	0.87657	7750.11	0.94022	7750.11	0.85165	7750.11	0.93698	7822.94	0.97145
7755.15	0.84711	7755.15	0.88094	7757.15	0.90786	7750.54	0.94563	7750.54	0.84882	7750.54	0.9313	7825.45	0.9718
7756.75	0.83267	7756.75	0.86666	7758.75	0.93673	7750.99	0.95151	7750.99	0.84641	7750.99	0.9256	7828	0.9761
7758.39	0.83204	7758.39	0.86204	7760.39	0.96313	7751.45	0.95799	7751.45	0.84461	7751.45	0.92083	7830.56	0.98143
7760.04	0.8333	7760.04	0.86024	7762.04	0.98466	7751.9	0.96465	7751.9	0.84348	7751.9	0.91615	7833.16	0.98556
7761.73	0.83587	7761.73	0.86308	7763.73	1.01233	7752.36	0.97144	7752.36	0.84307	7752.36	0.91154	7835.78	0.98713
7763.44	0.84569	7763.44	0.86989	7765.44	1.03497	7752.79	0.97777	7752.79	0.84329	7752.79	0.90702	7838.44	0.9862
7765.19	0.86419	7765.19	0.88345	7767.19	1.04952	7753.24	0.9846	7753.24	0.84412	7753.24	0.90257	7841.11	0.98367
7766.96	0.88946	7766.96	0.90427	7768.96	1.06237	7753.7	0.99121	7753.7	0.84565	7753.7	0.89818	7843.82	0.97813
7768.75	0.9104	7768.75	0.92658	7770.75	1.06908	7754.15	0.99779	7754.15	0.84805	7754.15	0.89365	7846.55	0.96784
7770.58	0.93336	7770.58	0.94974	7772.58	1.0691	7754.61	1.00405	7754.61	0.85097	7754.61	0.88896	7849.31	0.95361
7772.43	0.95986	7772.43	0.96808	7774.43	1.06674	7755.06	1.01012	7755.06	0.8546	7755.06	0.88477	7852.09	0.94006
7774.31	0.97445	7774.31	0.97866	7776.31	1.05476	7755.49	1.01535	7755.49	0.85826	7755.49	0.88115	7854.92	0.93311
7776.21	0.99377	7776.21	0.99071	7778.21	1.04098	7755.95	1.02043	7755.95	0.86247	7755.95	0.87725	7857.76	0.93571
7778.15	1.02045	7778.15	1.00936	7780.15	1.02575	7756.4	1.02482	7756.4	0.86683	7756.4	0.87328	7860.63	0.94703
7780.1	1.04129	7780.1	1.03299	7782.1	1.01761	7756.86	1.02878	7756.86	0.8712	7756.86	0.87011	7863.52	0.96272
7782.1	1.06592	7782.1	1.05475	7784.1	1.01342	7757.31	1.03217	7757.31	0.87561	7757.31	0.8666	7866.46	0.97921
7784.11	1.08095	7784.11	1.06571	7786.11	1.01182	7757.74	1.03443	7757.74	0.87977	7757.74	0.86369	7869.4	0.99441
7786.17	1.08469	7786.17	1.07276	7788.17	1.0088	7758.2	1.03631	7758.2	0.88397	7758.2	0.86098	7872.38	1.00732
7788.24	1.08647	7788.24	1.07385	7790.24	1.01027	7758.65	1.03749	7758.65	0.88813	7758.65	0.85878	7875.4	1.01605
7790.32	1.07994	7790.32	1.07135	7792.32	1.01047	7759.11	1.03765	7759.11	0.89227	7759.11	0.85692	7878.43	1.02241
7792.45	1.07015	7792.45	1.06514	7794.45	1.00542	7759.56	1.03729	7759.56	0.89629	7759.56	0.85583	7881.48	1.02735
7794.6	1.05155	7794.6	1.05251	7796.6	0.99807	7759.99	1.03603	7759.99	0.89992	7759.99	0.85521	7884.58	1.03038
7796.79	1.03571	7796.79	1.04069	7798.79	0.98835	7760.45	1.03419	7760.45	0.90385	7760.45	0.85494	7887.7	1.03199
7799	1.02503	7799	1.03322	7801	0.98127	7760.9	1.0318	7760.9	0.90789	7760.9	0.85575	7890.84	1.03162
7801.24	1.0155	7801.24	1.0252	7803.24	0.97346	7761.36	1.02831	7761.36	0.91226	7761.36	0.85657	7894.01	1.02837
7803.49	1.01436	7803.49	1.02006	7805.49	0.97459	7761.79	1.02499	7761.79	0.91695	7761.79	0.85799	7897.22	1.02231
7805.79	1.00804	7805.79	1.01514	7807.79	0.98062	7762.24	1.02068	7762.24	0.92275	7762.24	0.85964	7900.44	1.01384
7808.1	1.00456	7808.1	1.01107	7810.1	0.98661	7762.7	1.01562	7762.7	0.92949	7762.7	0.8615	7903.7	1.00532
7810.44	1.00114	7810.44	1.00702	7812.44	0.98851	7763.16	1.01024	7763.16	0.9373	7763.16	0.86353	7906.98	0.99745
7812.82	1.00028	7812.82	1.00443	7814.82	0.98876	7763.61	1.00435	7763.61	0.94638	7763.61	0.86521	7910.29	0.99001
7815.22	1.00096	7815.22	1.00546	7817.22	0.98944	7764.04	0.99844	7764.04	0.95574	7764.04	0.8672	7913.62	0.98383
7817.66	0.99713	7817.66	1.0045	7819.66	0.98494	7764.5	0.99215	7764.5	0.96663	7764.5	0.86899	7916.99	0.97685
7820.11	0.99407	7820.11	1.0009	7822.11	0.98295	7764.95	0.98528	7764.95	0.97814	7764.95	0.87052	7920.37	0.97113
7822.59	0.98721	7822.59	0.99671	7824.59	0.98064	7765.41	0.97853	7765.41	0.98977	7765.41	0.87228	7923.8	0.96845
7825.1	0.98628	7825.1	0.99509	7827.1	0.97818	7765.84	0.97233	7765.84	1.00062	7765.84	0.87428	7927.25	0.97063
7827.63	0.98917	7827.63	0.99731	7829.63	0.98162	7766.3	0.96591	7766.3	1.01166	7766.3	0.87654	7930.73	0.9769
7830.21	0.98983	7830.21	0.99944	7832.21	0.98469	7766.75	0.95914	7766.75	1.0224	7766.75	0.87888	7934.22	0.9848
7832.8	0.9946	7832.8	0.99968	7834.8	0.9992	7767.21	0.95258	7767.21	1.03259	7767.21	0.88162	7937.75	0.99256
7835.42	0.99397	7835.42	0.99816	7837.42	1.009	7767.64	0.94642	7767.64	1.04191	7767.64	0.88445	7941.3	0.99741
7838.06	0.99445	7838.06	0.99814	7840.06	1.0194	7768.1	0.94046	7768.1	1.05096	7768.1	0.88832	7944.9	0.99955
7840.74	0.98864	7840.74	0.99112	7842.74	1.02108	7768.55	0.93511	7768.55	1.05903	7768.55	0.89238	7948.5	0.99918
7843.44	0.979	7843.44	0.98407	7845.44	1.02001	7769.01	0.92974	7769.01	1.06603	7769.01	0.89696	7952.14	0.99786
7846.17	0.96995	7846.17	0.97372	7848.17	1.02357	7772.01	0.90359	7772.01	1.09437	7772.01	0.9239	7955.81	0.99835
7848.93	0.96101	7848.93	0.96642	7850.93	1.0277	7774.99	0.89694	7774.99	1.10181	7774.99	0.95377	7959.5	0.99863
7851.71	0.95915	7851.71	0.96492	7853.71	1.02977	7777.99	0.89284	7777.99	1.07534	7777.99	0.97944	7963.22	0.99988
7854.52	0.95941	7854.52	0.96766	7856.52	1.03126	7781	0.89456	7781	1.03423	7781	1.01577	7966.97	1.00051
7857.36	0.96491	7857.36	0.97404	7859.36	1.03381	7784.01	0.9078	7784.01	0.99593	7784.01	1.05023	7970.74	1.00121
7860.22	0.97572	7860.22	0.98235	7862.22	1.03055	7787	0.92476	7787	0.96925	7787	1.05901	7974.54	0.9996
7863.13	0.98648	7863.13	0.98921	7865.13	1.0244	7789.99	0.94455	7789.99	0.94499	7789.99	1.05481	7978.38	0.99619
7866.05	0.99618	7866.05	0.9969	7868.05	1.01391	7793	0.9606	7793	0.92897	7793	1.04998	7982.24	0.9952
7868.99	1.00456	7868.99	1.00234	7870.99	1.00567	7796	0.97662	7796	0.92671	7796	1.04232	7986.12	0.99675
7871.97	1.01067	7871.97	1.00675	7873.97	0.99352	7798.99	0.99954	7798.99	0.93991	7798.99	1.02137	7990.03	0.99889
7874.97	1.01673	7874.97	1.01263	7876.97	0.98382	7801.99	1.03134	7801.99	0.95962	7801.99	1.00014	7993.98	0.99906
7878.01	1.02081	7878.01	1.02129	7880.01	0.98271	7804.99	1.05892	7804.99	0.96985	7804.99	0.981	7997.94	0.99751
7881.06	1.03144	7881.06	1.02936	7883.06	0.98229	7807.99	1.06904	7807.99	0.9683	7807.99	0.97014	8001.94	0.99643
7884.15	1.03767	7884.15	1.0352	7886.15	0.98647	7810.99	1.05935	7810.99	0.97302	7810.99	0.96433	8005.96	0.99749
7887.27	1.04335	7887.27	1.04004	7889.27	0.99407	7814	1.04226	7814	0.98095	7814	0.96834	8010.01	1.00124
7890.4	1.04542	7890.4	1.03881	7892.4	1.00156	7817.01	1.02093	7817.01	0.99875	7817.01	0.97248	8014.09	1.00581
7893.56	1.04491	7893.56	1.03775	7895.56	1.00454	7819.99	0.99594	7819.99	1.0197	7819.99	0.97179	8018.19	1.00775
7896.76	1.04042	7896.76	1.03336	7898.76	1.00513	7823	0.97109	7823	1.02849	7823	0.97229	8022.32	1.00787
7899.99	1.03461	7899.99	1.02616	7901.99	1.00598	7825.99	0.94669	7825.99	1.02065	7825.99	0.97733	8026.48	1.00569
7903.24	1.02296	7903.24	1.01791	7905.24	1.00461	7829.01	0.92483	7829.01	1.0021	7829.01	0.98542	8030.67	1.00426
7906.52	1.00981	7906.52	1.00822	7908.52	1.00623	7832	0.91051	7832	0.97819	7832	0.99452	8034.88	1.0029
7909.83	1.00143	7909.83	0.99676	7911.83	1.00929	7834.99	0.90722	7834.99	0.95446	7834.99	0.99928	8039.14	1.0034
7913.16	0.99383	7913.16	0.99203	7915.16	1.00883	7837.99	0.91327	7837.99	0.94031	7837.99	0.99872	8043.39	1.0058
7916.52	0.98811	7916.52	0.98786	7918.52	1.01496	7840.99	0.92227	7840.99	0.94733	7840.99	0.99491	8047.7	1.00616
7919.91	0.98336	7919.91	0.98364	7921.91	1.01146	7843.99	0.9309	7843.99	0.97291	7843.99	0.98652	8052.01	1.00321
7923.32	0.98281	7923.32	0.98205	7925.32	1.00555	7846.99	0.93948	7846.99	1.00095	7846.99	0.97022	8056.38	0.99708
7926.77	0.98037	7926.77	0.9846	7928.77	1.00008	7850	0.9479	7850	1.01584	7850	0.94841	8060.75	0.99194
7930.23	0.98345	7930.23	0.98683	7932.23	0.99501	7853.01	0.95542	7853.01	1.01388	7853.01	0.93284	8065.15	0.9906
7933.73	0.98685	7933.73	0.99063	7935.73	0.99711	7855.99	0.96544	7855.99	1.00343	7855.99	0.93096	8069.59	0.99323
7937.26	0.98697	7937.26	0.98962	7939.26	0.99782	7859	0.98261	7859	0.9961	7859	0.94083	8074.05	0.99729
7940.81	0.98639	7940.81	0.98768	7942.81	0.99973	7861.99	1.00542	7861.99	0.99854	7861.99	0.95744	8078.54	0.9996
7944.39	0.98911	7944.39	0.98805	7946.39	1.00268	7865.01	1.0304	7865.01	1.00815	7865.01	0.97637	8083.05	0.99869
7948	0.99437	7948	0.99049	7950	1.00569	7868	1.05369	7868	1.01902	7868	0.99495	8087.61	0.99531
7951.63	0.99625	7951.63	0.99324	7953.63	1.00352	7870.99	1.07175	7870.99	1.02895	7870.99	1.01146	8092.17	0.99079
7955.3	1.00067	7955.3	0.99683	7957.3	1.00797	7873.98	1.0826	7873.98	1.03528	7873.98	1.02227	8096.78	0.98794
7958.98	1.00672	7958.98	0.99956	7960.98	1.0063	7877.01	1.08419	7877.01	1.03562	7877.01	1.02686	8101.4	0.98881
7962.7	1.00834	7962.7	1.00278	7964.7	1.0099	7880.01	1.07468	7880.01	1.02962	7880.01	1.02805	8106.05	0.99227
7966.44	1.01606	7966.44	1.00741	7968.44	1.00989	7882.99	1.05552	7882.99	1.0179	7882.99	1.02865	8110.74	0.99617
7970.23	1.01129	7970.23	1.00832	7972.23	1.00854	7885.99	1.02828	7885.99	1.00142	7885.99	1.0296	8115.44	0.99903
7974.02	1.01153	7974.02	1.00515	7976.02	1.00998	7889	0.99669	7889	0.98163	7889	1.03065	8120.17	1.00165
7977.84	1.00929	7977.84	0.99961	7979.84	1.00779	7892.01	0.96385	7892.01	0.96198	7892.01	1.02886	8124.94	1.00556
7981.7	1.00288	7981.7	0.99561	7983.7	1.00697	7894.99	0.93777	7894.99	0.94723	7894.99	1.02453	8129.73	1.00924
7985.57	0.99966	7985.57	0.99422	7987.57	1.00244	7898.01	0.92223	7898.01	0.94066	7898.01	1.01526	8134.55	1.01108
7989.48	0.9983	7989.48	0.99569	7991.48	0.99899	7900.99	0.92084	7900.99	0.94438	7900.99	1.00569	8139.4	1.01119
7993.43	0.99845	7993.43	0.99443	7995.43	0.99242	7904.01	0.93012	7904.01	0.95714	7904.01	0.99809	8144.27	1.00828
7997.39	0.99698	7997.39	0.99358	7999.39	0.99118	7907	0.94463	7907	0.9747	7907	0.99285	8149.16	1.00558
8001.38	0.99706	8001.38	0.9941	8003.38	0.99147	7910	0.95879	7910	0.99129	7910	0.9878	8154.1	1.00387
8005.4	1.001	8005.4	0.99701	8007.4	0.99189	7912.99	0.97038	7912.99	1.00466	7912.99	0.98224	8159.05	1.00333
8009.45	1.00267	8009.45	0.99491	8011.45	0.9933	7915.99	0.97851	7915.99	1.01384	7915.99	0.97548	8164.04	1.00314
8013.52	1.00143	8013.52	0.99554	8015.52	0.99168	7919	0.98348	7919	1.01688	7919	0.96948	8169.04	1.00358
8017.63	1.00351	8017.63	0.99692	8019.63	0.99291	7922	0.98543	7922	1.01952	7922	0.96493	8174.08	1.00436
8021.76	1.00418	8021.76	0.99951	8023.76	0.99295	7925	0.98698	7925	1.0187	7925	0.96662	8179.15	1.00372
8025.9	1.00577	8025.9	1.00117	8027.9	0.99603	7928.01	0.98741	7928.01	1.01748	7928.01	0.97151	8184.23	1.00101
8030.08	1.00619	8030.08	0.99887	8032.08	0.99926	7930.99	0.98733	7930.99	1.01591	7930.99	0.97912	8189.35	0.99822
8034.3	1.00883	8034.3	1.00106	8036.3	0.9995	7934.01	0.98735	7934.01	1.01364	7934.01	0.98743	8194.51	0.99638
8038.54	1.01153	8038.54	1.00398	8040.54	1.00329	7936.99	0.98863	7936.99	1.01205	7936.99	0.99629	8199.68	0.99536
8042.81	1.0119	8042.81	1.00733	8044.81	1.00201	7940.01	0.99343	7940.01	1.0109	7940.01	1.00342	8204.88	0.99564
8047.1	1.01178	8047.1	1.00862	8049.1	1.0053	7943	1.00269	7943	1.0091	7943	1.00737	8210.12	0.99635
8051.41	1.00699	8051.41	1.0039	8053.41	1.0023	7945.99	1.01504	7945.99	1.00592	7945.99	1.00718	8215.37	0.99763
8055.76	0.99936	8055.76	0.99487	8057.76	1.00316	7948.99	1.02719	7948.99	1.00219	7948.99	1.00469	8220.66	0.99928
8060.15	0.9947	8060.15	0.99194	8062.15	1.00176	7951.99	1.03775	7951.99	0.99928	7951.99	1.00122	8225.97	1.00174
8064.55	0.99321	8064.55	0.98762	8066.55	0.99735	7954.99	1.04558	7954.99	0.99808	7954.99	0.99908	8231.31	1.00407
8068.97	0.98951	8068.97	0.9871	8070.97	0.99616	7957.99	1.04933	7957.99	0.99866	7957.99	0.99727	8236.68	1.00539
8073.44	0.98926	8073.44	0.9872	8075.44	0.99643	7960.99	1.04767	7960.99	0.99933	7960.99	0.99548	8242.06	1.00543
8077.92	0.98992	8077.92	0.98752	8079.92	0.99741	7964	1.04025	7964	0.99831	7964	0.9943	8247.48	1.00382
8082.43	0.98629	8082.43	0.98702	8084.43	0.99601	7967.01	1.02854	7967.01	0.99469	7967.01	0.99422	8252.94	1.00214
8086.97	0.98326	8086.97	0.98553	8088.97	0.99443	7969.99	1.01463	7969.99	0.9899	7969.99	0.99476	8258.41	1.00084
8091.55	0.98396	8091.55	0.98371	8093.55	0.99799	7973	1.0013	7973	0.98551	7973	0.99397	8263.92	0.99917
8096.14	0.98676	8096.14	0.98655	8098.14	0.99087	7975.99	0.99094	7975.99	0.98307	7975.99	0.99346	8269.45	0.99873
8100.76	0.984	8100.76	0.9857	8102.76	0.99953	7979.01	0.9843	7979.01	0.98283	7979.01	0.99448	8275.01	0.99915
8105.41	0.98769	8105.41	0.98437	8107.41	0.99752	7982	0.98026	7982	0.98446	7982	0.99714	8280.59	0.9996
8110.09	0.99339	8110.09	0.98858	8112.09	0.9998	7984.99	0.97741	7984.99	0.98755	7984.99	1.00049	8286.21	0.99961
8114.78	0.99582	8114.78	0.99221	8116.78	0.99871	7988.01	0.97497	7988.01	0.99162	7988.01	1.00303	8291.86	1.00013
8119.51	0.9996	8119.51	0.99717	8121.51	1.00201	7991.01	0.97258	7991.01	0.9962	7991.01	1.00371	8297.53	0.99905
8124.28	0.99994	8124.28	0.99932	8126.28	1.00027	7994.01	0.97031	7994.01	1.00107	7994.01	1.00224	8303.22	0.99892
8129.07	1.00155	8129.07	1.00112	8131.07	1.00184	7997.01	0.9692	7997.01	1.00555	7997.01	0.99949	8308.94	0.99961
8133.89	1.0052	8133.89	1.00166	8135.89	0.99992	7999.99	0.96988	7999.99	1.0095	7999.99	0.99696	8309	0.99986
8138.72	1.00308	8138.72	1.00182	8140.72	1.00065	8002.99	0.97261	8002.99	1.01214	8002.99	0.99701	8314.76	0.99918
8143.59	1.00299	8143.59	0.99815	8145.59	0.99818	8006	0.97699	8006	1.01367	8006	0.99873	8320.53	0.99979
8148.49	0.99834	8148.49	0.99712	8150.49	0.99927	8008.99	0.98177	8008.99	1.01442	8008.99	1.00222	8326.34	0.99692
8153.42	0.99408	8153.42	0.99367	8155.42	0.99907	8012	0.98663	8012	1.01444	8012	1.00613	8332.17	1.00232
8158.37	0.99453	8158.37	0.99172	8160.37	0.99913	8015.02	0.99115	8015.02	1.01312	8015.02	1.00923	8338.02	1.00446
8163.35	0.99066	8163.35	0.9912	8165.35	1.00048	8018	0.9954	8018	1.00985	8018	1.01061	8343.92	1.00491
8168.35	0.98933	8168.35	0.99222	8170.35	0.99769	8020.99	0.99908	8020.99	1.00468	8020.99	1.01008	8349.82	1.00534
8173.38	0.99105	8173.38	0.99247	8175.38	1.00202	8023.99	1.00191	8023.99	0.99901	8023.99	1.00876	8355.78	1.00466
8178.44	0.98804	8178.44	0.99362	8180.44	1.00052	8027.01	1.00443	8027.01	0.99462	8027.01	1.00687	8361.74	1.0036
8183.53	0.98857	8183.53	0.99242	8185.53	0.99916	8030.01	1.00756	8030.01	0.99223	8030.01	1.00504	8367.74	1.00184
8188.65	0.98611	8188.65	0.9928	8190.65	1.0021	8033.01	1.01109	8033.01	0.99175	8033.01	1.00343	8373.76	1.00179
8193.8	0.98674	8193.8	0.98969	8195.8	0.99933	8036.01	1.0153	8036.01	0.99256	8036.01	1.00193	8379.82	1.00071
8198.96	0.9892	8198.96	0.99099	8200.96	1.00194	8039.01	1.01932	8039.01	0.99389	8039.01	1.00158	8385.9	0.99975
8204.16	0.9893	8204.16	0.98915	8206.16	1.00504	8041.99	1.02205	8041.99	0.99484	8041.99	1.00181	8392	0.99808
8209.39	0.98973	8209.39	0.98929	8211.39	1.00409	8045	1.02373	8045	0.99551	8045	1.00231	8398.15	0.99743
8214.64	0.99163	8214.64	0.99345	8216.64	1.00385	8048.01	1.02437	8048.01	0.99497	8048.01	1.00143	8404.3	0.99743
8219.92	0.99184	8219.92	0.99414	8221.92	1.00304	8050.99	1.02378	8050.99	0.99401	8050.99	0.99973	8410.49	0.99787
8225.23	0.99386	8225.23	0.9957	8227.23	1.00415	8054.01	1.02151	8054.01	0.99331	8054.01	0.99698	8416.71	0.99812
8230.57	0.99749	8230.57	0.99752	8232.57	1.00206	8056.99	1.01791	8056.99	0.99346	8056.99	0.99427	8422.95	0.9975
8235.93	0.99749	8235.93	0.99615	8237.93	0.99889	8060.01	1.0136	8060.01	0.99481	8060.01	0.9931	8429.23	0.99771
8241.32	0.99689	8241.32	0.99715	8243.32	0.99948	8063.01	1.00914	8063.01	0.997	8063.01	0.9937	8435.53	0.9977
8246.74	0.9976	8246.74	0.99767	8248.74	0.99761	8066	1.00536	8066	0.99951	8066	0.99549	8441.85	0.99868
8252.19	0.9956	8252.19	0.99639	8254.19	0.99591	8069	1.00308	8069	1.00193	8069	0.9986	8448.21	0.99958
8257.65	0.99403	8257.65	0.9956	8259.65	0.99916	8072	1.00209	8072	1.00431	8072	1.00159	8454.59	1.00078
8263.16	0.99356	8263.16	0.99546	8265.16	0.99708	8075	1.00167	8075	1.00664	8075	1.00368	8461.01	1.00086
8268.69	0.9927	8268.69	0.99528	8270.69	0.99692	8078	1.00105	8078	1.00879	8078	1.00419	8467.43	1.00072
8274.23	0.99602	8274.23	0.99212	8276.23	0.99855	8081.01	0.9991	8081.01	1.01021	8081.01	1.00331	8473.9	1.00063
8279.83	1.00029	8279.83	0.99365	8281.83	0.99717	8084.01	0.99622	8084.01	1.01083	8084.01	1.00079	8480.39	0.99982
8285.43	0.99812	8285.43	0.99475	8287.43	0.99749	8086.99	0.99299	8086.99	1.01068	8086.99	0.99708	8486.91	0.99905
8291.07	0.99922	8291.07	0.99556	8293.07	0.99851	8090.01	0.99041	8090.01	1.00993	8090.01	0.99344	8493.46	0.99831
8296.73	0.99909	8296.73	0.99678	8298.73	0.99967	8092.99	0.98919	8092.99	1.00869	8092.99	0.99074	8500.04	0.99732
8302.42	0.9997	8302.42	0.99738	8304.42	0.99834	8096.01	0.98858	8096.01	1.00669	8096.01	0.99013	8506.63	0.99692
8308.15	1.00089	8308.15	0.99854	8310.15	0.99758	8098.99	0.98848	8098.99	1.00361	8098.99	0.99171	8513.26	0.99653
8313.89	1.00212	8313.89	0.99926	8315.89	0.99533	8101.99	0.98846	8101.99	1.00044	8101.99	0.99425	8519.92	0.99614
8319.66	1.00329	8319.66	1.00029	8321.66	0.99561	8105.01	0.98913	8105.01	0.99693	8105.01	0.9971	8526.61	0.99552
8325.47	1.00664	8325.47	1.00089	8327.47	0.99588	8108	0.9899	8108	0.99437	8108	0.99956	8533.31	0.99447
8331.3	1.00495	8331.3	1.00202	8333.3	0.99674	8111	0.99093	8111	0.99308	8111	1.00114	8540.05	0.99357
8337.16	1.00781	8337.16	1.00377	8339.16	0.99597	8114	0.99224	8114	0.99304	8114	1.00149	8546.83	0.99299
8343.04	1.00536	8343.04	1.0038	8345.04	0.99796	8117	0.99423	8117	0.9942	8117	1.00172	8553.61	0.99212
8348.95	1.00728	8348.95	1.0063	8350.95	0.99656	8120.01	0.99647	8120.01	0.99585	8120.01	1.00233	8560.44	0.99142
8354.9	1.00459	8354.9	1.00532	8356.9	0.9968	8123.01	0.99901	8123.01	0.99775	8123.01	1.00384	8567.29	0.99128
8360.86	1.00409	8360.86	1.00363	8362.86	0.99466	8125.99	1.00126	8125.99	0.9992	8125.99	1.00543	8574.16	0.99095
8366.86	1.00399	8366.86	1.00443	8368.86	0.99794	8129	1.00366	8129	0.99993	8129	1.0073	8581.06	0.99108
8372.87	1.00428	8372.87	1.00541	8374.87	0.99595	8131.99	1.00544	8131.99	0.99993	8131.99	1.00877	8588	0.99126
8378.92	1.00602	8378.92	1.00425	8380.92	0.99594	8135	1.00685	8135	0.99953	8135	1.00902	8594.96	0.99119
8385	1.00752	8385	1.00215	8387	0.99414	8137.99	1.00778	8137.99	0.99914	8137.99	1.00823	8601.95	0.99081
8391.1	1.00522	8391.1	1.00252	8393.1	0.99861	8141.01	1.00868	8141.01	0.99887	8141.01	1.00685	8608.95	0.99034
8397.23	1.00204	8397.23	1.00283	8399.23	0.99827	8144	1.00987	8144	0.99868	8144	1.00531	8615.99	0.98944
8403.39	1.00271	8403.39	1.0046	8405.39	0.99871	8146.99	1.0109	8146.99	0.99859	8146.99	1.00376	8623.07	0.98848
8409.58	1.00251	8409.58	1.0043	8411.58	0.99934	8149.99	1.01174	8149.99	0.99855	8149.99	1.00282	8630.15	0.98773
8415.79	1.00259	8415.79	1.0049	8417.79	1.0001	8152.99	1.01196	8152.99	0.99862	8152.99	1.00272	8637.27	0.98698
8422.03	1.00104	8422.03	1.00423	8424.03	1.00048	8155.99	1.01155	8155.99	0.9989	8155.99	1.00287	8644.44	0.98604
8428.3	1.00344	8428.3	1.00336	8430.3	1.00259	8158.99	1.01022	8158.99	0.9994	8158.99	1.00274	8651.61	0.98601
8434.59	1.00122	8434.59	1.00469	8436.59	1.00383	8161.99	1.00857	8161.99	0.99986	8161.99	1.00264	8658.8	0.98587
8440.92	1.00071	8440.92	1.00592	8442.92	1.00245	8165	1.00684	8165	1.00033	8165	1.00292	8666.04	0.9852
8447.28	1.00196	8447.28	1.00673	8449.28	1.00403	8168.01	1.00512	8168.01	1.0009	8168.01	1.00339	8673.31	0.98389
8453.65	1.00632	8453.65	1.00957	8455.65	1.00202	8170.99	1.00373	8170.99	1.00179	8170.99	1.00368	8680.59	0.98271
8460.06	1.00517	8460.06	1.00896	8462.06	1.00409	8174.01	1.00251	8174.01	1.00305	8174.01	1.00351	8687.9	0.98146
8466.48	1.00501	8466.48	1.00992	8468.48	1.00351	8176.99	1.00181	8176.99	1.00418	8176.99	1.00219	8695.24	0.98109
8472.94	1.00932	8472.94	1.0155	8474.94	0.99707	8180.01	1.00183	8180.01	1.00504	8180.01	1.0004	8702.62	0.98128
8479.44	1.00516	8479.44	1.00863	8481.44	1.01174	8183	1.00186	8183	1.0056	8183	0.99815	8710.02	0.9809
8485.96	1.00448	8485.96	1.00989	8487.96	1.00741	8185.99	1.00217	8185.99	1.00521	8185.99	0.99653	8717.44	0.98039
8492.49	1.00715	8492.49	1.01217	8494.49	1.00091	8189.01	1.00248	8189.01	1.00463	8189.01	0.99648	8724.88	0.98024
8499.07	1.00551	8499.07	1.01463	8501.07	1.00158	8192.01	1.00079	8192.01	1.00427	8192.01	0.9926	8732.36	0.97916
8505.67	1.00535	8505.67	1.02184	8507.67	0.99955	8195.01	1.00076	8195.01	1.00353	8195.01	0.99453	8739.87	0.97924
						8198.01	1.00017	8198.01	1.00297	8198.01	0.99517	8747.42	0.97854
						8201.01	0.99892	8201.01	1.00209	8201.01	0.99524	8754.97	0.9773
						8203.98	0.99795	8203.98	1.00173	8203.98	0.99577	8762.56	0.97659
						8206.99	0.99701	8206.99	1.00098	8206.99	0.99636	8770.18	0.97514
						8210	0.99648	8210	1.00035	8210	0.99682	8777.83	0.97389
						8213.01	0.99558	8213.01	0.99973	8213.01	0.99736	8785.49	0.97309
						8215.99	0.99477	8215.99	0.99912	8215.99	0.99813	8793.19	0.97241
						8219.01	0.99408	8219.01	0.99864	8219.01	0.99896	8800.92	0.97096
						8222	0.9934	8222	0.99826	8222	1.00022	8808.68	0.96912
						8224.99	0.99282	8224.99	0.99806	8224.99	1.00159	8816.46	0.96787
						8228.01	0.99261	8228.01	0.99817	8228.01	1.0031	8824.27	0.9655
						8231	0.99276	8231	0.99829	8231	1.00435	8832.09	0.96476
						8234	0.99315	8234	0.99832	8234	1.0053	8839.96	0.96172
						8236.99	0.99375	8236.99	0.99809	8236.99	1.00541	8847.85	0.96117
						8239.99	0.99472	8239.99	0.99783	8239.99	1.00523	8855.78	0.95966
						8243	0.99585	8243	0.99802	8243	1.00492	8863.71	0.95871
						8246	0.99687	8246	0.99752	8246	1.00369	8871.68	0.95759
						8249.01	1.00198	8249.01	0.99687	8249.01	1.00983	8879.69	0.95633
						8251.98	0.99351	8251.98	0.99551	8251.98	0.99364	8887.72	0.95508
						8255	1.00076	8255	0.99768	8255	1.00133	8895.78	0.95334
						8258.01	1.00225	8258.01	0.99836	8258.01	1.00089	8903.86	0.95223
						8260.99	1.00323	8260.99	0.9992	8260.99	1.00011
						8264.01	1.00413	8264.01	1.00027	8264.01	0.99946
						8267	1.00441	8267	1.00133	8267	0.99891
						8269.99	1.0043	8269.99	1.00223	8269.99	0.99856
						8273.01	1.00361	8273.01	1.00297	8273.01	0.99842
						8276.01	1.00326	8276.01	1.00378	8276.01	0.99861
						8279	1.00228	8279	1.0015	8279	0.99783
						8282	1.00098	8282	1.00227	8282	0.9985
						8285	1.00015	8285	1.00092	8285	0.99876
						8288.01	0.99932	8288.01	1.0001	8288.01	0.99864
						8291.01	0.99846	8291.01	0.99938	8291.01	0.99846
						8293.99	0.99795	8293.99	0.99889	8293.99	0.99792
						8297	0.99713	8297	0.99873	8297	0.99783
						8300.01	0.99617	8300.01	0.99856	8300.01	0.9976
						8302.99	0.99523	8302.99	0.99858	8302.99	0.99747
						8306.01	0.99482	8306.01	0.99877	8306.01	0.99768
						8308.99	0.99452	8308.99	0.99857	8308.99	0.99769
						8312.02	0.99429	8312.02	0.9984	8312.02	0.99783
						8315.01	0.99426	8315.01	0.99802	8315.01	0.99837
						8318	0.99364	8318	0.99754	8318	0.99845
						8320.99	0.99336	8320.99	0.99713	8320.99	0.99926
						8323.99	0.99308	8323.99	0.99688	8323.99	0.9998
						8326.99	0.99299	8326.99	0.99684	8326.99	1.00072
						8329.99	0.99296	8329.99	0.99704	8329.99	1.00187
						8333	0.99319	8333	0.99757	8333	1.00335
						8336	0.9934	8336	0.99767	8336	1.00461
						8339.01	0.99586	8339.01	0.99797	8339.01	1.00983

## Sheet: Fig2c
Data for Fig. 2c
CoOOH Rod		CoOOH		Co(OH)2		Cofoil		CoO		Co3O4
R/Å	X(R)/(Å-3)	R/Å	X(R)/(Å-3)	R/Å	X(R)/(Å-3)	R/Å	X(R)/(Å-3)	R/Å	X(R)/(Å-3)	R/Å	X(R)/(Å-3)
0	0.19687	0	0.15788	0	0.06574	0	0.53016	0	0.50422	0	0.59785
0.03068	0.2005	0.03068	0.16541	0.03068	0.06602	0.03068	0.53043	0.03068	0.50414	0.03068	0.61742
0.06136	0.21047	0.06136	0.18465	0.06136	0.06695	0.06136	0.53116	0.06136	0.50394	0.06136	0.65916				1
0.09204	0.22444	0.09204	0.20868	0.09204	0.06871	0.09204	0.5322	0.09204	0.50381	0.09204	0.70297
0.12272	0.23957	0.12272	0.23129	0.12272	0.0715	0.12272	0.53331	0.12272	0.50421	0.12272	0.7392
0.1534	0.25324	0.1534	0.24818	0.1534	0.07532	0.1534	0.53429	0.1534	0.50558	0.1534	0.76298
0.18408	0.26331	0.18408	0.25681	0.18408	0.0799	0.18408	0.53496	0.18408	0.50785	0.18408	0.77167
0.21476	0.26826	0.21476	0.25605	0.21476	0.08473	0.21476	0.5352	0.21476	0.51073	0.21476	0.76425
0.24544	0.26724	0.24544	0.24614	0.24544	0.08907	0.24544	0.53498	0.24544	0.51386	0.24544	0.74125
0.27612	0.26015	0.27612	0.22874	0.27612	0.09213	0.27612	0.53433	0.27612	0.51688	0.27612	0.70489
0.3068	0.24787	0.3068	0.20724	0.3068	0.09314	0.3068	0.5334	0.3068	0.51938	0.3068	0.66003
0.33748	0.2325	0.33748	0.18713	0.33748	0.09146	0.33748	0.53239	0.33748	0.52098	0.33748	0.61742
0.36816	0.21765	0.36816	0.17572	0.36816	0.08671	0.36816	0.53158	0.36816	0.52128	0.36816	0.60112
0.39884	0.20842	0.39884	0.17919	0.39884	0.079	0.39884	0.53125	0.39884	0.51999	0.39884	0.62884
0.42951	0.21003	0.42951	0.19781	0.42951	0.0694	0.42951	0.53162	0.42951	0.51692	0.42951	0.67881
0.46019	0.22508	0.46019	0.22596	0.46019	0.06097	0.46019	0.53272	0.46019	0.51206	0.46019	0.72992
0.49087	0.2518	0.49087	0.2567	0.49087	0.05985	0.49087	0.53442	0.49087	0.506	0.49087	0.77198
0.52155	0.28551	0.52155	0.28447	0.52155	0.07175	0.52155	0.5364	0.52155	0.50545	0.52155	0.79919
0.55223	0.32106	0.55223	0.30557	0.55223	0.09565	0.55223	0.53831	0.55223	0.51382	0.55223	0.80781
0.58291	0.35401	0.58291	0.31788	0.58291	0.12727	0.58291	0.53978	0.58291	0.52347	0.58291	0.79572
0.61359	0.38089	0.61359	0.32081	0.61359	0.16323	0.61359	0.54049	0.61359	0.5329	0.61359	0.76259
0.64427	0.39931	0.64427	0.31533	0.64427	0.20116	0.64427	0.54021	0.64427	0.54113	0.64427	0.7106
0.67495	0.40788	0.67495	0.30414	0.67495	0.23914	0.67495	0.53883	0.67495	0.54718	0.67495	0.64787
0.70563	0.40642	0.70563	0.29185	0.70563	0.27546	0.70563	0.53638	0.70563	0.55009	0.70563	0.60633
0.73631	0.39607	0.73631	0.28465	0.73631	0.30853	0.73631	0.53318	0.73631	0.549	0.73631	0.64826
0.76699	0.37963	0.76699	0.28874	0.76699	0.33694	0.76699	0.52994	0.76699	0.5432	0.76699	0.74573
0.79767	0.36178	0.79767	0.30751	0.79767	0.35947	0.79767	0.52794	0.79767	0.53229	0.79767	0.85809
0.82835	0.34918	0.82835	0.33983	0.82835	0.37519	0.82835	0.52878	0.82835	0.51685	0.82835	0.97039
0.85903	0.34933	0.85903	0.38125	0.85903	0.38355	0.85903	0.53316	0.85903	0.51226	0.85903	1.07384
0.88971	0.36795	0.88971	0.42665	0.88971	0.38447	0.88971	0.54035	0.88971	0.53677	0.88971	1.16136
0.92039	0.40638	0.92039	0.47187	0.92039	0.37846	0.92039	0.549	0.92039	0.56802	0.92039	1.22701
0.95107	0.46176	0.95107	0.51442	0.95107	0.3668	0.95107	0.55793	0.95107	0.60282	0.95107	1.26605
0.98175	0.52966	0.98175	0.55373	0.98175	0.35166	0.98175	0.56618	0.98175	0.63952	0.98175	1.2753
1.01243	0.60624	1.01243	0.59118	1.01243	0.33629	1.01243	0.57299	1.01243	0.67639	1.01243	1.25368
1.04311	0.68899	1.04311	0.62992	1.04311	0.32497	1.04311	0.57773	1.04311	0.71158	1.04311	1.20307
1.07379	0.77673	1.07379	0.67426	1.07379	0.32242	1.07379	0.57997	1.07379	0.74318	1.07379	1.12996
1.10447	0.86922	1.10447	0.72868	1.10447	0.33246	1.10447	0.57952	1.10447	0.76937	1.10447	1.04905
1.13515	0.96665	1.13515	0.79643	1.13515	0.35642	1.13515	0.57656	1.13515	0.78852	1.13515	0.98943
1.16583	1.06908	1.16583	0.87855	1.16583	0.39283	1.16583	0.57186	1.16583	0.79941	1.16583	0.99339
1.1965	1.176	1.1965	0.9735	1.1965	0.43846	1.1965	0.56705	1.1965	0.80141	1.1965	1.08401
1.22718	1.28594	1.22718	1.07755	1.22718	0.48965	1.22718	0.56484	1.22718	0.79475	1.22718	1.24214
1.25786	1.39637	1.25786	1.18549	1.25786	0.5431	1.25786	0.56825	1.25786	0.7809	1.25786	1.43659
1.28854	1.50371	1.28854	1.29137	1.28854	0.59615	1.28854	0.57847	1.28854	0.76315	1.28854	1.64413
1.31922	1.60355	1.31922	1.38909	1.31922	0.64673	1.31922	0.59405	1.31922	0.74722	1.31922	1.84873
1.3499	1.69098	1.3499	1.4728	1.3499	0.69335	1.3499	0.61235	1.3499	0.7412	1.3499	2.03841
1.38058	1.76091	1.38058	1.53728	1.38058	0.73496	1.38058	0.63075	1.38058	0.75279	1.38058	2.20368
1.41126	1.80853	1.41126	1.57817	1.41126	0.77087	1.41126	0.64691	1.41126	0.78445	1.41126	2.33702
1.44194	1.82959	1.44194	1.59215	1.44194	0.80064	1.44194	0.65868	1.44194	0.83215	1.44194	2.43272
1.47262	1.82077	1.47262	1.57713	1.47262	0.82404	1.47262	0.66414	1.47262	0.88902	1.47262	2.48688
1.5033	1.77995	1.5033	1.5323	1.5033	0.84091	1.5033	0.66152	1.5033	0.94841	1.5033	2.49748
1.53398	1.70636	1.53398	1.45821	1.53398	0.85114	1.53398	0.64935	1.53398	1.00479	1.53398	2.46439
1.56466	1.60078	1.56466	1.35672	1.56466	0.85455	1.56466	0.62667	1.56466	1.0537	1.56466	2.38936
1.59534	1.46552	1.59534	1.23095	1.59534	0.85093	1.59534	0.5937	1.59534	1.09158	1.59534	2.2759
1.62602	1.30445	1.62602	1.08516	1.62602	0.84001	1.62602	0.55659	1.62602	1.11576	1.62602	2.12912
1.6567	1.12287	1.6567	0.92456	1.6567	0.82147	1.6567	0.55703	1.6567	1.12442	1.6567	1.95556
1.68738	0.92746	1.68738	0.7551	1.68738	0.79504	1.68738	0.61824	1.68738	1.11662	1.68738	1.7629
1.71806	0.72618	1.71806	0.58328	1.71806	0.76051	1.71806	0.70301	1.71806	1.09237	1.71806	1.55972
1.74874	0.52864	1.74874	0.41599	1.74874	0.71786	1.74874	0.80169	1.74874	1.05258	1.74874	1.35534
1.77942	0.34812	1.77942	0.26065	1.77942	0.66727	1.77942	0.9111	1.77942	0.99906	1.77942	1.15971
1.8101	0.21158	1.8101	0.12806	1.8101	0.60923	1.8101	1.02876	1.8101	0.93449	1.8101	0.98383
1.84078	0.17954	1.84078	0.06607	1.84078	0.54453	1.84078	1.15207	1.84078	0.86237	1.84078	0.84096
1.87146	0.24369	1.87146	0.12349	1.87146	0.47431	1.87146	1.2782	1.87146	0.78699	1.87146	0.74761
1.90214	0.31732	1.90214	0.18234	1.90214	0.40005	1.90214	1.40416	1.90214	0.71373	1.90214	0.71278
1.93282	0.36668	1.93282	0.21527	1.93282	0.32353	1.93282	1.52682	1.93282	0.65	1.93282	0.71344
1.9635	0.38351	1.9635	0.22019	1.9635	0.24683	1.9635	1.64305	1.9635	0.60777	1.9635	0.71276
1.99418	0.36854	1.99418	0.20157	1.99418	0.17232	1.99418	1.74978	1.99418	0.59976	1.99418	0.69015
2.02485	0.33068	2.02485	0.17423	2.02485	0.10293	2.02485	1.84418	2.02485	0.61683	2.02485	0.64056
2.05553	0.29346	2.05553	0.17396	2.05553	0.04491	2.05553	1.92367	2.05553	0.63917	2.05553	0.58126
2.08621	0.30121	2.08621	0.2353	2.08621	0.03708	2.08621	1.98609	2.08621	0.6601	2.08621	0.61758
2.11689	0.38596	2.11689	0.34641	2.11689	0.07411	2.11689	2.02976	2.11689	0.68404	2.11689	0.74806
2.14757	0.53141	2.14757	0.48447	2.14757	0.10543	2.14757	2.05352	2.14757	0.7212	2.14757	0.9107
2.17825	0.70962	2.17825	0.63544	2.17825	0.12428	2.17825	2.0568	2.17825	0.78086	2.17825	1.09086
2.20893	0.90139	2.20893	0.78977	2.20893	0.12897	2.20893	2.03964	2.20893	0.8662	2.20893	1.28013
2.23961	1.0934	2.23961	0.93973	2.23961	0.11895	2.23961	2.00268	2.23961	0.97508	2.23961	1.47106
2.27029	1.2752	2.27029	1.07866	2.27029	0.09471	2.27029	1.94714	2.27029	1.10293	2.27029	1.65671
2.30097	1.43814	2.30097	1.20081	2.30097	0.05933	2.30097	1.87478	2.30097	1.24436	2.30097	1.8307
2.33165	1.57514	2.33165	1.30144	2.33165	0.03748	2.33165	1.78781	2.33165	1.3937	2.33165	1.98742
2.36233	1.68068	2.36233	1.37689	2.36233	0.08311	2.36233	1.68883	2.36233	1.54515	2.36233	2.12219
2.39301	1.75094	2.39301	1.4247	2.39301	0.15609	2.39301	1.58073	2.39301	1.69299	2.39301	2.23143
2.42369	1.78384	2.42369	1.44367	2.42369	0.23971	2.42369	1.46656	2.42369	1.83171	2.42369	2.31275
2.45437	1.77907	2.45437	1.43386	2.45437	0.32951	2.45437	1.34945	2.45437	1.95623	2.45437	2.36497
2.48505	1.73807	2.48505	1.39654	2.48505	0.42217	2.48505	1.23247	2.48505	2.06206	2.48505	2.38817
2.51573	1.6639	2.51573	1.33414	2.51573	0.51457	2.51573	1.11855	2.51573	2.14549	2.51573	2.38362
2.54641	1.56111	2.54641	1.25006	2.54641	0.60365	2.54641	1.01041	2.54641	2.20372	2.54641	2.3537
2.57709	1.43546	2.57709	1.14856	2.57709	0.68648	2.57709	0.91046	2.57709	2.23496	2.57709	2.30175
2.60777	1.29375	2.60777	1.03451	2.60777	0.76034	2.60777	0.8209	2.60777	2.23853	2.60777	2.23199
2.63845	1.14347	2.63845	0.91321	2.63845	0.82279	2.63845	0.7438	2.63845	2.21483	2.63845	2.14928
2.66913	0.99253	2.66913	0.79018	2.66913	0.8718	2.66913	0.68142	2.66913	2.16534	2.66913	2.05898
2.69981	0.84898	2.69981	0.67091	2.69981	0.90581	2.69981	0.6367	2.69981	2.09251	2.69981	1.96664
2.73049	0.72049	2.73049	0.56062	2.73049	0.92377	2.73049	0.6127	2.73049	1.9997	2.73049	1.87778
2.76117	0.61356	2.76117	0.46398	2.76117	0.9252	2.76117	0.60855	2.76117	1.89097	2.76117	1.79741
2.79184	0.53207	2.79184	0.38454	2.79184	0.91024	2.79184	0.61704	2.79184	1.77094	2.79184	1.72961
2.82252	0.47548	2.82252	0.32386	2.82252	0.87962	2.82252	0.6306	2.82252	1.64458	2.82252	1.67695
2.8532	0.43825	2.8532	0.28055	2.8532	0.83468	2.8532	0.64528	2.8532	1.51697	2.8532	1.64011
2.88388	0.41175	2.88388	0.25023	2.88388	0.77734	2.88388	0.65971	2.88388	1.39308	2.88388	1.61785
2.91456	0.38781	2.91456	0.2272	2.91456	0.71004	2.91456	0.67346	2.91456	1.27742	2.91456	1.60731
2.94524	0.36106	2.94524	0.20699	2.94524	0.63578	2.94524	0.68626	2.94524	1.17371	2.94524	1.60465
2.97592	0.32968	2.97592	0.18806	2.97592	0.558	2.97592	0.69763	2.97592	1.08441	2.97592	1.60579
3.0066	0.29513	3.0066	0.17228	3.0066	0.48066	3.0066	0.70695	3.0066	1.01018	3.0066	1.6069
3.03728	0.26171	3.03728	0.16431	3.03728	0.40823	3.03728	0.7135	3.03728	0.94963	3.03728	1.60475
3.06796	0.23582	3.06796	0.16876	3.06796	0.34559	3.06796	0.71664	3.06796	0.89951	3.06796	1.59682
3.09864	0.22379	3.09864	0.18619	3.09864	0.29755	3.09864	0.71593	3.09864	0.85553	3.09864	1.58126
3.12932	0.22779	3.12932	0.21246	3.12932	0.26722	3.12932	0.7112	3.12932	0.81359	3.12932	1.55687
3.16	0.24369	3.16	0.24184	3.16	0.25379	3.16	0.70266	3.16	0.77065	3.16	1.52302
3.19068	0.26413	3.19068	0.26942	3.19068	0.2519	3.19068	0.69093	3.19068	0.7254	3.19068	1.47955
3.22136	0.28246	3.22136	0.29156	3.22136	0.25436	3.22136	0.67706	3.22136	0.6788	3.22136	1.42675
3.25204	0.29417	3.25204	0.30586	3.25204	0.2551	3.25204	0.66263	3.25204	0.63547	3.25204	1.36529
3.28272	0.2968	3.28272	0.31092	3.28272	0.25038	3.28272	0.64966	3.28272	0.60764	3.28272	1.29619
3.3134	0.28955	3.3134	0.30626	3.3134	0.2386	3.3134	0.64048	3.3134	0.61319	3.3134	1.22078
3.34408	0.27296	3.34408	0.29223	3.34408	0.21995	3.34408	0.63709	3.34408	0.64949	3.34408	1.14067
3.37476	0.24864	3.37476	0.26988	3.37476	0.19623	3.37476	0.64035	3.37476	0.69896	3.37476	1.05776
3.40544	0.21913	3.40544	0.24094	3.40544	0.17106	3.40544	0.64954	3.40544	0.75115	3.40544	0.97419
3.43612	0.18776	3.43612	0.20773	3.43612	0.15028	3.43612	0.66295	3.43612	0.80125	3.43612	0.89244
3.4668	0.1585	3.4668	0.17315	3.4668	0.14131	3.4668	0.67876	3.4668	0.84673	3.4668	0.81553
3.49748	0.13544	3.49748	0.14069	3.49748	0.14888	3.49748	0.6956	3.49748	0.88614	3.49748	0.74751
3.52816	0.12144	3.52816	0.11441	3.52816	0.17035	3.52816	0.71268	3.52816	0.9187	3.52816	0.69432
3.55884	0.11596	3.55884	0.098	3.55884	0.19877	3.55884	0.72966	3.55884	0.94408	3.55884	0.66391
3.58952	0.11496	3.58952	0.09213	3.58952	0.22793	3.58952	0.74654	3.58952	0.96238	3.58952	0.66083
3.62019	0.11357	3.62019	0.0927	3.62019	0.25359	3.62019	0.76349	3.62019	0.97401	3.62019	0.67845
3.65087	0.10851	3.65087	0.09376	3.65087	0.27307	3.65087	0.78068	3.65087	0.97967	3.65087	0.70498
3.68155	0.09885	3.68155	0.09094	3.68155	0.28476	3.68155	0.79821	3.68155	0.98031	3.68155	0.73226
3.71223	0.08636	3.71223	0.08194	3.71223	0.28788	3.71223	0.81597	3.71223	0.97709	3.71223	0.75634
3.74291	0.07661	3.74291	0.06604	3.74291	0.28232	3.74291	0.83367	3.74291	0.97135	3.74291	0.77557
3.77359	0.07852	3.77359	0.04352	3.77359	0.26858	3.77359	0.85083	3.77359	0.96453	3.77359	0.7895
3.80427	0.09623	3.80427	0.01539	3.80427	0.24771	3.80427	0.86688	3.80427	0.95813	3.80427	0.79819
3.83495	0.12448	3.83495	0.01682	3.83495	0.22126	3.83495	0.88119	3.83495	0.95355	3.83495	0.80194
3.86563	0.15638	3.86563	0.05127	3.86563	0.19127	3.86563	0.89318	3.86563	0.95195	3.86563	0.80102
3.89631	0.18703	3.89631	0.08594	3.89631	0.16036	3.89631	0.90237	3.89631	0.95402	3.89631	0.79565
3.92699	0.21296	3.92699	0.11875	3.92699	0.13187	3.92699	0.90846	3.92699	0.95992	3.92699	0.78581
3.95767	0.23167	3.95767	0.14774	3.95767	0.10998	3.95767	0.91133	3.95767	0.96922	3.95767	0.77133
3.98835	0.24135	3.98835	0.17115	3.98835	0.09872	3.98835	0.9111	3.98835	0.98098	3.98835	0.75189
4.01903	0.2409	4.01903	0.18757	4.01903	0.09882	4.01903	0.90809	4.01903	0.99392	4.01903	0.72712
4.04971	0.22986	4.04971	0.19599	4.04971	0.10616	4.04971	0.90281	4.04971	1.00665	4.04971	0.6967
4.08039	0.20843	4.08039	0.19593	4.08039	0.11519	4.08039	0.89593	4.08039	1.01783	4.08039	0.66063
4.11107	0.17747	4.11107	0.18745	4.11107	0.12194	4.11107	0.88822	4.11107	1.02627	4.11107	0.61972
4.14175	0.13846	4.14175	0.17129	4.14175	0.1243	4.14175	0.88047	4.14175	1.03112	4.14175	0.57797
4.17243	0.09362	4.17243	0.14905	4.17243	0.12142	4.17243	0.87338	4.17243	1.03184	4.17243	0.55573
4.20311	0.04739	4.20311	0.12358	4.20311	0.11336	4.20311	0.86751	4.20311	1.0283	4.20311	0.58719
4.23379	0.02949	4.23379	0.10008	4.23379	0.10084	4.23379	0.8632	4.23379	1.02079	4.23379	0.64715
4.26447	0.07028	4.26447	0.08748	4.26447	0.08534	4.26447	0.86052	4.26447	1.01001	4.26447	0.7168
4.29515	0.11733	4.29515	0.09397	4.29515	0.06932	4.29515	0.85928	4.29515	0.99711	4.29515	0.7912
4.32583	0.16067	4.32583	0.11625	4.32583	0.05698	4.32583	0.85912	4.32583	0.98364	4.32583	0.86796
4.35651	0.19755	4.35651	0.1448	4.35651	0.05396	4.35651	0.85956	4.35651	0.97145	4.35651	0.94519
4.38719	0.22631	4.38719	0.17293	4.38719	0.06203	4.38719	0.8601	4.38719	0.96259	4.38719	1.02115
4.41786	0.24596	4.41786	0.19679	4.41786	0.07651	4.41786	0.86027	4.41786	0.95895	4.41786	1.09418
4.44854	0.25615	4.44854	0.21406	4.44854	0.0924	4.44854	0.85968	4.44854	0.96199	4.44854	1.16269
4.47922	0.25721	4.47922	0.22338	4.47922	0.10684	4.47922	0.85807	4.47922	0.9724	4.47922	1.22524
4.5099	0.25018	4.5099	0.22409	4.5099	0.11832	4.5099	0.85525	4.5099	0.98988	4.5099	1.28053
4.54058	0.23691	4.54058	0.21621	4.54058	0.12611	4.54058	0.85113	4.54058	1.01329	4.54058	1.32747
4.57126	0.2201	4.57126	0.20044	4.57126	0.12996	4.57126	0.84571	4.57126	1.04088	4.57126	1.3652
4.60194	0.20341	4.60194	0.17832	4.60194	0.13002	4.60194	0.83902	4.60194	1.07056	4.60194	1.39311
4.63262	0.19117	4.63262	0.15263	4.63262	0.12671	4.63262	0.8311	4.63262	1.10019	4.63262	1.41085
4.6633	0.18738	4.6633	0.12819	4.6633	0.12068	4.6633	0.822	4.6633	1.1277	4.6633	1.41832
4.69398	0.19384	4.69398	0.113	4.69398	0.11278	4.69398	0.8118	4.69398	1.15116	4.69398	1.41568
4.72466	0.20917	4.72466	0.11574	4.72466	0.10394	4.72466	0.80054	4.72466	1.16888	4.72466	1.4033
4.75534	0.22993	4.75534	0.13703	4.75534	0.09517	4.75534	0.78828	4.75534	1.17939	4.75534	1.38176
4.78602	0.25243	4.78602	0.16935	4.78602	0.08746	4.78602	0.77505	4.78602	1.18148	4.78602	1.35176
4.8167	0.27374	4.8167	0.20553	4.8167	0.08173	4.8167	0.76095	4.8167	1.17422	4.8167	1.31415
4.84738	0.29188	4.84738	0.24112	4.84738	0.07873	4.84738	0.74607	4.84738	1.15701	4.84738	1.26984
4.87806	0.30567	4.87806	0.27349	4.87806	0.07891	4.87806	0.73053	4.87806	1.12954	4.87806	1.21977
4.90874	0.31461	4.90874	0.30107	4.90874	0.08239	4.90874	0.7145	4.90874	1.09184	4.90874	1.16489
4.93942	0.31872	4.93942	0.32303	4.93942	0.08902	4.93942	0.69816	4.93942	1.04428	4.93942	1.10611
4.9701	0.31843	4.9701	0.33904	4.9701	0.09843	4.9701	0.68175	4.9701	0.98757	4.9701	1.04434
5.00078	0.31443	5.00078	0.34926	5.00078	0.11012	5.00078	0.6655	5.00078	0.92266	5.00078	0.98044
5.03146	0.30757	5.03146	0.35418	5.03146	0.12351	5.03146	0.64967	5.03146	0.85083	5.03146	0.91523
5.06214	0.29877	5.06214	0.35455	5.06214	0.13794	5.06214	0.63449	5.06214	0.77353	5.06214	0.8496
5.09282	0.28885	5.09282	0.35131	5.09282	0.15268	5.09282	0.6202	5.09282	0.69242	5.09282	0.7845
5.1235	0.27849	5.1235	0.34542	5.1235	0.16698	5.1235	0.60701	5.1235	0.60934	5.1235	0.72114
5.15418	0.26814	5.15418	0.33778	5.15418	0.18014	5.15418	0.59509	5.15418	0.52786	5.15418	0.66143
5.18486	0.25798	5.18486	0.3291	5.18486	0.19152	5.18486	0.58455	5.18486	0.55919	5.18486	0.60944
5.21553	0.24797	5.21553	0.31982	5.21553	0.20064	5.21553	0.57544	5.21553	0.63803	5.21553	0.57662
5.24621	0.23791	5.24621	0.3101	5.24621	0.20722	5.24621	0.56775	5.24621	0.71305	5.24621	0.58129
5.27689	0.2275	5.27689	0.29983	5.27689	0.21121	5.27689	0.56139	5.27689	0.78247	5.27689	0.61302
5.30757	0.21641	5.30757	0.28878	5.30757	0.21281	5.30757	0.5562	5.30757	0.84509	5.30757	0.65076
5.33825	0.20437	5.33825	0.27662	5.33825	0.21247	5.33825	0.55195	5.33825	0.89998	5.33825	0.68637
5.36893	0.1912	5.36893	0.26313	5.36893	0.21087	5.36893	0.5484	5.36893	0.94643	5.36893	0.7169
5.39961	0.1768	5.39961	0.24826	5.39961	0.20883	5.39961	0.5453	5.39961	0.98395	5.39961	0.741
5.43029	0.16119	5.43029	0.23217	5.43029	0.20716	5.43029	0.54242	5.43029	1.01221	5.43029	0.75791
5.46097	0.14449	5.46097	0.21534	5.46097	0.20653	5.46097	0.53958	5.46097	1.03111	5.46097	0.76725
5.49165	0.12694	5.49165	0.1985	5.49165	0.20729	5.49165	0.53664	5.49165	1.04065	5.49165	0.76892
5.52233	0.10894	5.52233	0.18258	5.52233	0.20936	5.52233	0.53351	5.52233	1.041	5.52233	0.76307
5.55301	0.09107	5.55301	0.16868	5.55301	0.21227	5.55301	0.53012	5.55301	1.03245	5.55301	0.7501
5.58369	0.07428	5.58369	0.15776	5.58369	0.21524	5.58369	0.52648	5.58369	1.01542	5.58369	0.73067
5.61437	0.0601	5.61437	0.15046	5.61437	0.21738	5.61437	0.52262	5.61437	0.99047	5.61437	0.7057
5.64505	0.05092	5.64505	0.1468	5.64505	0.21784	5.64505	0.5186	5.64505	0.95827	5.64505	0.67647
5.67573	0.0491	5.67573	0.14613	5.67573	0.21594	5.67573	0.51453	5.67573	0.91967	5.67573	0.64484
5.70641	0.0543	5.70641	0.14738	5.70641	0.21126	5.70641	0.51061	5.70641	0.87566	5.70641	0.61391
5.73709	0.06354	5.73709	0.14936	5.73709	0.20369	5.73709	0.50717	5.73709	0.82739	5.73709	0.58961
5.76777	0.07402	5.76777	0.15106	5.76777	0.19344	5.76777	0.50505	5.76777	0.77623	5.76777	0.58197
5.79845	0.0841	5.79845	0.15176	5.79845	0.18113	5.79845	0.50538	5.79845	0.72378	5.79845	0.59616
5.82913	0.09295	5.82913	0.15107	5.82913	0.16774	5.82913	0.50724	5.82913	0.67205	5.82913	0.62431
5.85981	0.10029	5.85981	0.14886	5.85981	0.15465	5.85981	0.50921	5.85981	0.62398	5.85981	0.65761
5.89049	0.10618	5.89049	0.14522	5.89049	0.14356	5.89049	0.51072	5.89049	0.58525	5.89049	0.69145
5.92117	0.11093	5.92117	0.14035	5.92117	0.1362	5.92117	0.51155	5.92117	0.56781	5.92117	0.72347
5.95185	0.11501	5.95185	0.13451	5.95185	0.13379	5.95185	0.51156	5.95185	0.57884	5.95185	0.75231
5.98253	0.11892	5.98253	0.12793	5.98253	0.1365	5.98253	0.51069	5.98253	0.60333	5.98253	0.77709
6.0132	0.12309	6.0132	0.12077	6.0132	0.14328	6.0132	0.50894	6.0132	0.62824	6.0132	0.79722
6.04388	0.12772	6.04388	0.11309	6.04388	0.15238	6.04388	0.50631	6.04388	0.64863	6.04388	0.81234
6.07456	0.13274	6.07456	0.10483	6.07456	0.162	6.07456	0.503	6.07456	0.66265	6.07456	0.82223
6.10524	0.13777	6.10524	0.09592	6.10524	0.17062	6.10524	0.5023	6.10524	0.66965	6.10524	0.82685
6.13592	0.14224	6.13592	0.08624	6.13592	0.17713	6.13592	0.50693	6.13592	0.66959	6.13592	0.82628
6.1666	0.14549	6.1666	0.07578	6.1666	0.18077	6.1666	0.51244	6.1666	0.66286	6.1666	0.82074
6.19728	0.14683	6.19728	0.06468	6.19728	0.18111	6.19728	0.51841	6.19728	0.65016	6.19728	0.81054
6.22796	0.14573	6.22796	0.05339	6.22796	0.17798	6.22796	0.52466	6.22796	0.63245	6.22796	0.79613
6.25864	0.14175	6.25864	0.04294	6.25864	0.17143	6.25864	0.53099	6.25864	0.61091	6.25864	0.77803
6.28932	0.13467	6.28932	0.03544	6.28932	0.16166	6.28932	0.53721	6.28932	0.58693	6.28932	0.75685
6.32	0.12449	6.32	0.03391	6.32	0.14903	6.32	0.54313	6.32	0.56219	6.32	0.73328
6.35068	0.11136	6.35068	0.03931	6.35068	0.13399	6.35068	0.54858	6.35068	0.53948	6.35068	0.70803
6.38136	0.09566	6.38136	0.04908	6.38136	0.11707	6.38136	0.55338	6.38136	0.52632	6.38136	0.68185
6.41204	0.0779	6.41204	0.06046	6.41204	0.09885	6.41204	0.55741	6.41204	0.53326	6.41204	0.65553
6.44272	0.05872	6.44272	0.07182	6.44272	0.07995	6.44272	0.56056	6.44272	0.54969	6.44272	0.62986
6.4734	0.03884	6.4734	0.08224	6.4734	0.06102	6.4734	0.56278	6.4734	0.56612	6.4734	0.60564
6.50408	0.01912	6.50408	0.09118	6.50408	0.04282	6.50408	0.56408	6.50408	0.58003	6.50408	0.58381
6.53476	0.00407	6.53476	0.09832	6.53476	0.0266	6.53476	0.56455	6.53476	0.5907	6.53476	0.5655
6.56544	0.01875	6.56544	0.10347	6.56544	0.01607	6.56544	0.56437	6.56544	0.59799	6.56544	0.55226
6.59612	0.03437	6.59612	0.10658	6.59612	0.01869	6.59612	0.5638	6.59612	0.60211	6.59612	0.54573
6.6268	0.04769	6.6268	0.10768	6.6268	0.02855	6.6268	0.56322	6.6268	0.60346	6.6268	0.54609
6.65748	0.05829	6.65748	0.10688	6.65748	0.03853	6.65748	0.56306	6.65748	0.60258	6.65748	0.55114
6.68816	0.06599	6.68816	0.1043	6.68816	0.04692	6.68816	0.56377	6.68816	0.60007	6.68816	0.55833
6.71884	0.07075	6.71884	0.10011	6.71884	0.0533	6.71884	0.56571	6.71884	0.59657	6.71884	0.56619
6.74952	0.07267	6.74952	0.09448	6.74952	0.05762	6.74952	0.56903	6.74952	0.59269	6.74952	0.57421
6.7802	0.07196	6.7802	0.08761	6.7802	0.05999	6.7802	0.57366	6.7802	0.589	6.7802	0.58245
6.81087	0.06891	6.81087	0.0797	6.81087	0.06065	6.81087	0.57936	6.81087	0.58602	6.81087	0.5912
6.84155	0.06385	6.84155	0.07101	6.84155	0.05995	6.84155	0.58574	6.84155	0.58425	6.84155	0.60093
6.87223	0.05715	6.87223	0.06195	6.87223	0.05831	6.87223	0.59238	6.87223	0.58413	6.87223	0.61213
6.90291	0.04918	6.90291	0.05314	6.90291	0.05619	6.90291	0.59889	6.90291	0.58602	6.90291	0.62526
6.93359	0.04039	6.93359	0.04564	6.93359	0.05401	6.93359	0.60492	6.93359	0.59011	6.93359	0.64069
6.96427	0.03138	6.96427	0.04102	6.96427	0.0521	6.96427	0.61017	6.96427	0.59635	6.96427	0.65864
6.99495	0.02341	6.99495	0.04079	6.99495	0.05063	6.99495	0.6144	6.99495	0.60441	6.99495	0.67919
7.02563	0.01932	7.02563	0.04506	7.02563	0.04949	7.02563	0.61745	7.02563	0.61378	7.02563	0.70224
7.05631	0.02223	7.05631	0.05237	7.05631	0.04843	7.05631	0.6192	7.05631	0.62383	7.05631	0.72754
7.08699	0.03037	7.08699	0.06094	7.08699	0.04706	7.08699	0.61962	7.08699	0.63388	7.08699	0.75467
7.11767	0.04047	7.11767	0.06938	7.11767	0.04496	7.11767	0.6187	7.11767	0.64327	7.11767	0.78309
7.14835	0.05086	7.14835	0.07672	7.14835	0.04179	7.14835	0.6165	7.14835	0.65143	7.14835	0.81217
7.17903	0.06062	7.17903	0.08227	7.17903	0.03733	7.17903	0.61313	7.17903	0.6579	7.17903	0.84121
7.20971	0.06913	7.20971	0.08553	7.20971	0.03145	7.20971	0.60872	7.20971	0.66232	7.20971	0.86944
7.24039	0.07588	7.24039	0.0862	7.24039	0.02416	7.24039	0.60343	7.24039	0.66451	7.24039	0.89613
7.27107	0.08046	7.27107	0.08414	7.27107	0.01559	7.27107	0.59744	7.27107	0.66441	7.27107	0.92055
7.30175	0.0826	7.30175	0.0794	7.30175	0.00597	7.30175	0.59095	7.30175	0.66215	7.30175	0.94205
7.33243	0.08219	7.33243	0.07227	7.33243	0.00459	7.33243	0.58415	7.33243	0.65796	7.33243	0.96009
7.36311	0.07932	7.36311	0.06335	7.36311	0.01542	7.36311	0.57722	7.36311	0.65217	7.36311	0.97426
7.39379	0.07438	7.39379	0.05371	7.39379	0.02636	7.39379	0.57034	7.39379	0.64523	7.39379	0.98429
7.42447	0.06813	7.42447	0.04528	7.42447	0.037	7.42447	0.56367	7.42447	0.63757	7.42447	0.9901
7.45515	0.0618	7.45515	0.04102	7.45515	0.04698	7.45515	0.55733	7.45515	0.62968	7.45515	0.99178
7.48583	0.05715	7.48583	0.04346	7.48583	0.05599	7.48583	0.55144	7.48583	0.62196	7.48583	0.98959
7.51651	0.05602	7.51651	0.05184	7.51651	0.06378	7.51651	0.54606	7.51651	0.61477	7.51651	0.984
7.54719	0.05929	7.54719	0.06328	7.54719	0.0702	7.54719	0.54126	7.54719	0.60838	7.54719	0.9756
7.57787	0.06613	7.57787	0.07538	7.57787	0.07516	7.57787	0.53707	7.57787	0.60296	7.57787	0.96511
7.60854	0.07472	7.60854	0.08659	7.60854	0.07868	7.60854	0.53348	7.60854	0.59857	7.60854	0.95335
7.63922	0.08329	7.63922	0.09597	7.63922	0.08086	7.63922	0.53049	7.63922	0.59519	7.63922	0.94114
7.6699	0.09043	7.6699	0.10289	7.6699	0.08189	7.6699	0.52807	7.6699	0.59268	7.6699	0.92925
7.70058	0.09518	7.70058	0.10698	7.70058	0.08198	7.70058	0.52617	7.70058	0.59082	7.70058	0.91836
7.73126	0.0969	7.73126	0.10806	7.73126	0.08138	7.73126	0.52474	7.73126	0.58927	7.73126	0.90891
7.76194	0.0953	7.76194	0.10618	7.76194	0.08034	7.76194	0.5237	7.76194	0.5876	7.76194	0.90109
7.79262	0.09042	7.79262	0.10155	7.79262	0.07902	7.79262	0.52298	7.79262	0.58533	7.79262	0.89483
7.8233	0.0826	7.8233	0.09458	7.8233	0.0775	7.8233	0.52247	7.8233	0.58193	7.8233	0.8898
7.85398	0.07263	7.85398	0.08588	7.85398	0.07576	7.85398	0.52209	7.85398	0.57695	7.85398	0.88546
7.88466	0.06187	7.88466	0.07629	7.88466	0.07369	7.88466	0.52172	7.88466	0.56999	7.88466	0.88115
7.91534	0.05249	7.91534	0.06694	7.91534	0.07112	7.91534	0.52127	7.91534	0.56086	7.91534	0.87619
7.94602	0.04761	7.94602	0.05924	7.94602	0.06787	7.94602	0.52065	7.94602	0.54961	7.94602	0.86997
7.9767	0.04951	7.9767	0.05471	7.9767	0.06375	7.9767	0.51979	7.9767	0.53696	7.9767	0.86197
8.00738	0.05714	8.00738	0.05426	8.00738	0.05866	8.00738	0.5186	8.00738	0.52564	8.00738	0.85183
8.03806	0.06735	8.03806	0.05751	8.03806	0.0526	8.03806	0.51707	8.03806	0.52426	8.03806	0.8394
8.06874	0.07747	8.06874	0.06303	8.06874	0.0457	8.06874	0.51514	8.06874	0.53714	8.06874	0.82474
8.09942	0.08578	8.09942	0.06927	8.09942	0.03828	8.09942	0.51283	8.09942	0.5563	8.09942	0.8081
8.1301	0.09125	8.1301	0.07506	8.1301	0.03102	8.1301	0.51016	8.1301	0.57734	8.1301	0.78997
8.16078	0.09326	8.16078	0.07963	8.16078	0.02522	8.16078	0.50718	8.16078	0.59845	8.16078	0.77105
8.19146	0.09157	8.19146	0.08256	8.19146	0.02297	8.19146	0.50405	8.19146	0.6185	8.19146	0.75222
8.22214	0.0862	8.22214	0.08364	8.22214	0.0255	8.22214	0.50192	8.22214	0.63656	8.22214	0.7345
8.25282	0.07743	8.25282	0.08281	8.25282	0.03144	8.25282	0.50417	8.25282	0.65187	8.25282	0.71896
8.2835	0.06572	8.2835	0.08016	8.2835	0.03865	8.2835	0.50769	8.2835	0.66383	8.2835	0.70653
8.31418	0.05176	8.31418	0.07583	8.31418	0.04574	8.31418	0.51128	8.31418	0.67201	8.31418	0.6978
8.34486	0.03637	8.34486	0.07005	8.34486	0.05189	8.34486	0.51472	8.34486	0.6762	8.34486	0.69283
8.37554	0.02078	8.37554	0.06308	8.37554	0.05656	8.37554	0.5179	8.37554	0.6764	8.37554	0.69106
8.40621	0.00913	8.40621	0.05525	8.40621	0.05938	8.40621	0.52071	8.40621	0.67288	8.40621	0.69148
8.43689	0.01568	8.43689	0.04694	8.43689	0.06009	8.43689	0.52306	8.43689	0.66611	8.43689	0.69289
8.46757	0.02819	8.46757	0.03868	8.46757	0.05857	8.46757	0.52488	8.46757	0.65681	8.46757	0.6941
8.49825	0.03929	8.49825	0.03134	8.49825	0.0548	8.49825	0.52611	8.49825	0.64589	8.49825	0.6942
8.52893	0.04785	8.52893	0.02635	8.52893	0.04888	8.52893	0.52674	8.52893	0.6344	8.52893	0.69251
8.55961	0.05343	8.55961	0.02551	8.55961	0.04117	8.55961	0.52677	8.55961	0.62343	8.55961	0.68872
8.59029	0.05586	8.59029	0.02917	8.59029	0.03239	8.59029	0.5262	8.59029	0.61395	8.59029	0.68277
8.62097	0.05519	8.62097	0.03576	8.62097	0.02437	8.62097	0.52509	8.62097	0.60656	8.62097	0.67486
8.65165	0.05165	8.65165	0.04358	8.65165	0.0215	8.65165	0.5235	8.65165	0.60132	8.65165	0.6654
8.68233	0.04563	8.68233	0.05162	8.68233	0.02749	8.68233	0.52151	8.68233	0.59771	8.68233	0.65496
8.71301	0.03764	8.71301	0.05929	8.71301	0.03906	8.71301	0.51921	8.71301	0.59481	8.71301	0.64417
8.74369	0.0283	8.74369	0.0662	8.74369	0.05255	8.74369	0.51672	8.74369	0.59166	8.74369	0.63369
8.77437	0.01825	8.77437	0.07211	8.77437	0.06623	8.77437	0.51416	8.77437	0.58749	8.77437	0.6241
8.80505	0.00826	8.80505	0.07684	8.80505	0.07911	8.80505	0.51168	8.80505	0.58191	8.80505	0.61575
8.83573	0.00308	8.83573	0.08029	8.83573	0.0905	8.83573	0.50948	8.83573	0.57498	8.83573	0.60879
8.86641	0.01088	8.86641	0.08243	8.86641	0.09983	8.86641	0.50788	8.86641	0.56725	8.86641	0.6031
8.89709	0.0182	8.89709	0.08331	8.89709	0.10666	8.89709	0.50723	8.89709	0.55981	8.89709	0.5984
8.92777	0.02411	8.92777	0.08301	8.92777	0.11064	8.92777	0.50774	8.92777	0.55425	8.92777	0.59442
8.95845	0.02858	8.95845	0.08168	8.95845	0.11155	8.95845	0.50914	8.95845	0.55222	8.95845	0.59103
8.98913	0.03184	8.98913	0.07951	8.98913	0.1093	8.98913	0.51105	8.98913	0.55435	8.98913	0.58842
9.01981	0.03433	9.01981	0.0767	9.01981	0.10391	9.01981	0.51322	9.01981	0.55963	9.01981	0.58704
9.05049	0.03657	9.05049	0.07345	9.05049	0.09555	9.05049	0.51552	9.05049	0.56622	9.05049	0.58759
9.08117	0.03908	9.08117	0.06995	9.08117	0.0845	9.08117	0.51788	9.08117	0.57242	9.08117	0.59069
9.11185	0.04213	9.11185	0.06632	9.11185	0.07117	9.11185	0.52024	9.11185	0.577	9.11185	0.5966
9.14253	0.0457	9.14253	0.06266	9.14253	0.0561	9.14253	0.52255	9.14253	0.57917	9.14253	0.60506
9.17321	0.04947	9.17321	0.05901	9.17321	0.0399	9.17321	0.52476	9.17321	0.57851	9.17321	0.61537
9.20388	0.05295	9.20388	0.05543	9.20388	0.0234	9.20388	0.52682	9.20388	0.57492	9.20388	0.62665
9.23456	0.05567	9.23456	0.05194	9.23456	0.0089	9.23456	0.52867	9.23456	0.56858	9.23456	0.63796
9.26524	0.05724	9.26524	0.04864	9.26524	0.01279	9.26524	0.53028	9.26524	0.55993	9.26524	0.64845
9.29592	0.05741	9.29592	0.0457	9.29592	0.02636	9.29592	0.5316	9.29592	0.54979	9.29592	0.65741
9.3266	0.05617	9.3266	0.04334	9.3266	0.03882	9.3266	0.53262	9.3266	0.53947	9.3266	0.66427
9.35728	0.05368	9.35728	0.04179	9.35728	0.04901	9.35728	0.53333	9.35728	0.53128	9.35728	0.66862
9.38796	0.05042	9.38796	0.04122	9.38796	0.05646	9.38796	0.53375	9.38796	0.52862	9.38796	0.67023
9.41864	0.04707	9.41864	0.04162	9.41864	0.06087	9.41864	0.53392	9.41864	0.53273	9.41864	0.66898
9.44932	0.04454	9.44932	0.04273	9.44932	0.06213	9.44932	0.53388	9.44932	0.5406	9.44932	0.66496
9.48	0.04362	9.48	0.04417	9.48	0.06025	9.48	0.53368	9.48	0.54904	9.48	0.65832
9.51068	0.04462	9.51068	0.04545	9.51068	0.05542	9.51068	0.53339	9.51068	0.5563	9.51068	0.64939
9.54136	0.04714	9.54136	0.04614	9.54136	0.04793	9.54136	0.53306	9.54136	0.5615	9.54136	0.63853
9.57204	0.05025	9.57204	0.04586	9.57204	0.03821	9.57204	0.53273	9.57204	0.56421	9.57204	0.62619
9.60272	0.05296	9.60272	0.04435	9.60272	0.02678	9.60272	0.53241	9.60272	0.5643	9.60272	0.61287
9.6334	0.05442	9.6334	0.04149	9.6334	0.01424	9.6334	0.53209	9.6334	0.56183	9.6334	0.59904
9.66408	0.054	9.66408	0.03734	9.66408	0.00122	9.66408	0.53175	9.66408	0.55706	9.66408	0.58518
9.69476	0.05133	9.69476	0.03218	9.69476	0.01168	9.69476	0.53134	9.69476	0.55038	9.69476	0.57172
9.72544	0.04627	9.72544	0.02676	9.72544	0.02378	9.72544	0.53082	9.72544	0.54227	9.72544	0.55901
9.75612	0.03893	9.75612	0.02267	9.75612	0.03452	9.75612	0.53014	9.75612	0.53326	9.75612	0.54732
9.7868	0.02975	9.7868	0.02241	9.7868	0.04342	9.7868	0.52926	9.7868	0.52392	9.7868	0.53685
9.81748	0.01998	9.81748	0.02712	9.81748	0.05007	9.81748	0.52815	9.81748	0.51479	9.81748	0.52768
9.84816	0.01407	9.84816	0.03519	9.84816	0.05422	9.84816	0.5268	9.84816	0.50645	9.84816	0.51979
9.87884	0.01964	9.87884	0.04474	9.87884	0.05573	9.87884	0.52522	9.87884	0.50315	9.87884	0.51311
9.90952	0.0317	9.90952	0.05456	9.90952	0.05461	9.90952	0.52345	9.90952	0.50899	9.90952	0.50761
9.9402	0.045	9.9402	0.06391	9.9402	0.05104	9.9402	0.52152	9.9402	0.5147	9.9402	0.5039
9.97088	0.05782	9.97088	0.07228	9.97088	0.04534	9.97088	0.5195	9.97088	0.51986	9.97088	0.50475

## Sheet: Fig2d
Data for Fig. 1k
NS		NR
Energy Loss (eV)	Core-loss Signal (a. u.)	Energy Loss (eV)	Core-loss Signal (a. u.)
400.667	0	399.146	0
400.917	0	399.396	0
401.167	0	399.646	0
401.417	0	399.896	0
401.667	0	400.146	0
401.917	0	400.396	0
402.167	0	400.646	0
402.417	0	400.896	0
402.667	0	401.146	0
402.917	0	401.396	0
403.167	0	401.646	0
403.417	0	401.896	0
403.667	0	402.146	0
403.917	0	402.396	0
404.167	0	402.646	0
404.417	0	402.896	0
404.667	0	403.146	0
404.917	0	403.396	0
405.167	0	403.646	0
405.417	0	403.896	0
405.667	0	404.146	0
405.917	0	404.396	0
406.167	0	404.646	0
406.417	0	404.896	0
406.667	0	405.146	0
406.917	0	405.396	0
407.167	0	405.646	0
407.417	0	405.896	0
407.667	0	406.146	0
407.917	0	406.396	0
408.167	0	406.646	0
408.417	0	406.896	0
408.667	0	407.146	0
408.917	0	407.396	0
409.167	0	407.646	0
409.417	0	407.896	0
409.667	0	408.146	0
409.917	0	408.396	0
410.167	0	408.646	0
410.417	0	408.896	0
410.667	0	409.146	0
410.917	0	409.396	0
411.167	0	409.646	0
411.417	0	409.896	0
411.667	0	410.146	0
411.917	0	410.396	0
412.167	0	410.646	0
412.417	0	410.896	0
412.667	0	411.146	0
412.917	0	411.396	0
413.167	0	411.646	0
413.417	0	411.896	0
413.667	0	412.146	0
413.917	0	412.396	0
414.167	0	412.646	0
414.417	0	412.896	0
414.667	0	413.146	0
414.917	0	413.396	0
415.167	0	413.646	0
415.417	0	413.896	0
415.667	0	414.146	0
415.917	0	414.396	0
416.167	0	414.646	0
416.417	0	414.896	0
416.667	0	415.146	0
416.917	0	415.396	0
417.167	0	415.646	0
417.417	0	415.896	0
417.667	0	416.146	0
417.917	0	416.396	0
418.167	0	416.646	0
418.417	0	416.896	0
418.667	0	417.146	0
418.917	0	417.396	0
419.167	0	417.646	0
419.417	0	417.896	0
419.667	0	418.146	0
419.917	0	418.396	0
420.167	0	418.646	0
420.417	0	418.896	0
420.667	0	419.146	0
420.917	0	419.396	0
421.167	0	419.646	0
421.417	0	419.896	0
421.667	0	420.146	0
421.917	0	420.396	0
422.167	0	420.646	0
422.417	0	420.896	0
422.667	0	421.146	0
422.917	0	421.396	0
423.167	0	421.646	0
423.417	0	421.896	0
423.667	0	422.146	0
423.917	0	422.396	0
424.167	0	422.646	0
424.417	0	422.896	0
424.667	0	423.146	0
424.917	0	423.396	0
425.167	0	423.646	0
425.417	0	423.896	0
425.667	0	424.146	0
425.917	0	424.396	0
426.167	0	424.646	0
426.417	0	424.896	0
426.667	0	425.146	0
426.917	0	425.396	0
427.167	0	425.646	0
427.417	0	425.896	0
427.667	0	426.146	0
427.917	0	426.396	0
428.167	0	426.646	0
428.417	0	426.896	0
428.667	0	427.146	0
428.917	0	427.396	0
429.167	0	427.646	0
429.417	0	427.896	0
429.667	0	428.146	0
429.917	0	428.396	0
430.167	0	428.646	0
430.417	0	428.896	0
430.667	0	429.146	0
430.917	0	429.396	0
431.167	0	429.646	0
431.417	0	429.896	0
431.667	0	430.146	0
431.917	0	430.396	0
432.167	0	430.646	0
432.417	0	430.896	0
432.667	0	431.146	0
432.917	0	431.396	0
433.167	0	431.646	0
433.417	0	431.896	0
433.667	0	432.146	0
433.917	0	432.396	0
434.167	0	432.646	0
434.417	0	432.896	0
434.667	0	433.146	0
434.917	0	433.396	0
435.167	0	433.646	0
435.417	0	433.896	0
435.667	0	434.146	0
435.917	0	434.396	0
436.167	0	434.646	0
436.417	0	434.896	0
436.667	0	435.146	0
436.917	0	435.396	0
437.167	0	435.646	0
437.417	0	435.896	0
437.667	0	436.146	0
437.917	0	436.396	0
438.167	0	436.646	0
438.417	0	436.896	0
438.667	0	437.146	0
438.917	0	437.396	0
439.167	0	437.646	0
439.417	0	437.896	0
439.667	0	438.146	0
439.917	0	438.396	0
440.167	0	438.646	0
440.417	0	438.896	0
440.667	0	439.146	0
440.917	0	439.396	0
441.167	0	439.646	0
441.417	0	439.896	0
441.667	0	440.146	0
441.917	-2182.74	440.396	0
442.167	-14910.2	440.646	0
442.417	1352.89	440.896	0
442.667	226.341	441.146	0
442.917	2014.45	441.396	0
443.167	-316.937	441.646	0
443.417	9848.47	441.896	0
443.667	18825.2	442.146	0
443.917	6792.02	442.396	0
444.167	8240.76	442.646	0
444.417	8753.17	442.896	0
444.667	18454	443.146	0
444.917	1799.11	443.396	0
445.167	-5801.61	443.646	0
445.417	2474.38	443.896	0
445.667	13592.5	444.146	0
445.917	14800.7	444.396	0
446.167	7358.31	444.646	0
446.417	-7388.68	444.896	0
446.667	172.162	445.146	0
446.917	-1577.64	445.396	0
447.167	-14.5867	445.646	0
447.417	13528.7	445.896	0
447.667	6228.19	446.146	0
447.917	10837.5	446.396	0
448.167	-3466.36	446.646	0
448.417	-23775.8	446.896	0
448.667	-18832.6	447.146	0
448.917	-6047.8	447.396	0
449.167	-17149.5	447.646	0
449.417	-15141	447.896	0
449.667	-16114.1	448.146	0
449.917	-7838.88	448.396	0
450.167	-15078.1	448.646	0
450.417	-12080.6	448.896	0
450.667	-6381.8	449.146	0
450.917	5012.64	449.396	0
451.167	-4373.51	449.646	0
451.417	-9611.41	449.896	0
451.667	-13895.6	450.146	0
451.917	-18026.2	450.396	0
452.167	-15388.8	450.646	0
452.417	-14668.1	450.896	0
452.667	-915.982	451.146	0
452.917	7369.23	451.396	0
453.167	13705.7	451.646	0
453.417	6782.59	451.896	0
453.667	8224.09	452.146	0
453.917	8482.77	452.396	0
454.167	-1152.64	452.646	0
454.417	2731.48	452.896	0
454.667	-5858.27	453.146	0
454.917	-20624.9	453.396	0
455.167	-2154.16	453.646	0
455.417	-6834.98	453.896	0
455.667	-6360.17	454.146	0
455.917	-10171.2	454.396	0
456.167	-21329.9	454.646	0
456.417	-9050.66	454.896	0
456.667	904.868	455.146	0
456.917	1411.43	455.396	0
457.167	-1464.42	455.646	0
457.417	106.076	455.896	0
457.667	-3169.07	456.146	0
457.917	-363.574	456.396	0
458.167	8581.11	456.646	0
458.417	-7285.28	456.896	0
458.667	-19295.3	457.146	0
458.917	-18382.5	457.396	0
459.167	-11308.7	457.646	0
459.417	-9992.54	457.896	0
459.667	2702.1	458.146	0
459.917	28847.2	458.396	0
460.167	17768.2	458.646	0
460.417	13493.6	458.896	0
460.667	-7864.58	459.146	0
460.917	-3737.75	459.396	0
461.167	1785.42	459.646	0
461.417	8451.92	459.896	0
461.667	-12484.9	460.146	0
461.917	-21235.4	460.396	0
462.167	-7315.65	460.646	0
462.417	1920.18	460.896	0
462.667	-3947.73	461.146	0
462.917	-11775.9	461.396	0
463.167	-8362.01	461.646	0
463.417	-2999.49	461.896	0
463.667	9457	462.146	0
463.917	7728.74	462.396	0
464.167	26476.1	462.646	5190.69
464.417	31923.6	462.896	1174.56
464.667	18096.5	463.146	-3018.63
464.917	20202.2	463.396	-8106
465.167	6267.1	463.646	-7711.81
465.417	-1631.62	463.896	-5612.94
465.667	-13015.9	464.146	-7016.63
465.917	5690.57	464.396	-787.75
466.167	2790.82	464.646	-4466.38
466.417	2897.58	464.896	-4730.19
466.667	-1536.07	465.146	-4548.56
466.917	7341.64	465.396	-6690.81
467.167	7760.98	465.646	-3014.56
467.417	7036.62	465.896	-8397.5
467.667	9595.04	466.146	-5911.44
467.917	14081.8	466.396	2785.25
468.167	11459.2	466.646	4274.19
468.417	9874.96	466.896	1435.38
468.667	11973.3	467.146	872.313
468.917	21208.5	467.396	1773.25
469.167	-435.912	467.646	-895.188
469.417	-5189.28	467.896	-358.313
469.667	-4402.48	468.146	-758.188
469.917	5641.06	468.396	-591.25
470.167	13305.5	468.646	2745.25
470.417	10034.3	468.896	1193.56
470.667	1246.91	469.146	-660.438
470.917	6922.1	469.396	2005.75
471.167	7499.62	469.646	7709.44
471.417	7775.48	469.896	7706.56
471.667	-1753.17	470.146	4806.81
471.917	5540.54	470.396	3985.69
472.167	-10553.2	470.646	-418
472.417	-13094.3	470.896	3743.5
472.667	-17431.9	471.146	2992.38
472.917	-8489.12	471.396	2501.19
473.167	6683.76	471.646	3144.63
473.417	-2114.97	471.896	-2181.25
473.667	-22258.9	472.146	-8870.75
473.917	-29540.7	472.396	-11446.6
474.167	-16543.6	472.646	-7325.63
474.417	360.597	472.896	-2192.44
474.667	17304	473.146	6991.31
474.917	8780.26	473.396	8727.81
475.167	14301.8	473.646	3604.5
475.417	5779.89	473.896	3440.5
475.667	12270.2	474.146	-421.063
475.917	-7558.16	474.396	-3791.31
476.167	13177.7	474.646	590.375
476.417	3832.91	474.896	-3043
476.667	7623.25	475.146	3337.94
476.917	19633	475.396	4105.63
477.167	7224.66	475.646	3304.94
477.417	-4406.15	475.896	5183.06
477.667	-17719.2	476.146	1078.81
477.917	-12522.9	476.396	2390.5
478.167	-12415.9	476.646	-1038.94
478.417	-4589.64	476.896	2788.69
478.667	-11556.3	477.146	-828.25
478.917	-12780.5	477.396	2114.94
479.167	4897.24	477.646	5076.38
479.417	7237.55	477.896	5821.56
479.667	16074.9	478.146	8402
479.917	21143.5	478.396	9802.25
480.167	17738.7	478.646	3971.94
480.417	21423.9	478.896	7670.88
480.667	13832.5	479.146	4537.88
480.917	15096.6	479.396	-397.313
481.167	-570.368	479.646	-2443.81
481.417	9023.87	479.896	-2619.13
481.667	2769.38	480.146	-22
481.917	-9220.35	480.396	-1882.44
482.167	-21960.8	480.646	-4907.44
482.417	-26880.8	480.896	-4763.13
482.667	-12880.3	481.146	-4165
482.917	-7018.95	481.396	-729.813
483.167	-4892.08	481.646	-4782.13
483.417	2197.03	481.896	-4242.31
483.667	-2000.35	482.146	-1379.56
483.917	-3095.44	482.396	796.625
484.167	-3477.37	482.646	-3418
484.417	-12241.8	482.896	-10079.1
484.667	-7543.37	483.146	-6916.75
484.917	63.3081	483.396	-4113.06
485.167	5095.61	483.646	-1747.31
485.417	10325.9	483.896	8203.94
485.667	12543	484.146	9453.31
485.917	16482.1	484.396	2464.38
486.167	15410.1	484.646	-395.25
486.417	7859.42	484.896	19.9375
486.667	-3279.32	485.146	-1839.38
486.917	-2618.26	485.396	886.313
487.167	-10500	485.646	-2234.63
487.417	-4485.24	485.896	-1079.56
487.667	-997.15	486.146	138.125
487.917	-1249.69	486.396	754.563
488.167	-6997.52	486.646	101.875
488.417	-3221.47	486.896	-1453.44
488.667	-2545.72	487.146	-2518.19
488.917	-9917.23	487.396	-2291.44
489.167	-10401.1	487.646	2415.31
489.417	-1802	487.896	403
489.667	9123.2	488.146	2818.38
489.917	6610.63	488.396	3208.13
490.167	5374.73	488.646	-199.5
490.417	13231.8	488.896	1609.38
490.667	4335.41	489.146	147.688
490.917	8000.62	489.396	7578
491.167	5748.72	489.646	8208.44
491.417	-292.527	489.896	4769
491.667	16659.1	490.146	7535
491.917	10493.8	490.396	4834.38
492.167	25585	490.646	-63.6875
492.417	29094.8	490.896	820.063
492.667	12422.8	491.146	-4099.75
492.917	3805.83	491.396	-8117.88
493.167	-1698.9	491.646	-4094.56
493.417	-1392.98	491.896	-4083
493.667	-14424.9	492.146	-4865.56
493.917	-19888.3	492.396	-3436.94
494.167	-14271	492.646	-4902.56
494.417	-15897.7	492.896	-3405.88
494.667	-13161.8	493.146	-3626.56
494.917	-14812.5	493.396	-4911.19
495.167	-5243.45	493.646	-759.75
495.417	-14374.2	493.896	3562.38
495.667	-4122.27	494.146	3254.69
495.917	307.709	494.396	3325.06
496.167	-1093.5	494.646	-3819.88
496.417	2992.35	494.896	-3399
496.667	1573.66	495.146	3669.88
496.917	5988.66	495.396	5573.13
497.167	9654.86	495.646	4895.63
497.417	12889.5	495.896	505.25
497.667	17322.9	496.146	1183.19
497.917	11518.6	496.396	4168.31
498.167	13373.3	496.646	4231.75
498.417	17418	496.896	7813.56
498.667	5969.9	497.146	6265.94
498.917	6560.51	497.396	6996.5
499.167	10225.8	497.646	3545.69
499.417	14877.5	497.896	3544.44
499.667	5261.12	498.146	1089.5
499.917	-1207.12	498.396	4585
500.167	-2197.32	498.646	7031
500.417	-10055.6	498.896	4563.94
500.667	-12278.2	499.146	1824.13
500.917	-12664.9	499.396	-238.188
501.167	-19267.5	499.646	-4825.19
501.417	-3616.9	499.896	-429.875
501.667	1290.67	500.146	1938.75
501.917	16603	500.396	6636.88
502.167	18065.6	500.646	5275.81
502.417	-10625.3	500.896	-2847.63
502.667	-15808.8	501.146	-4169.81
502.917	-6857.5	501.396	-4721.69
503.167	-19663.2	501.646	-10247.9
503.417	-14075.3	501.896	-4069.75
503.667	-7839.58	502.146	28.25
503.917	-9700.41	502.396	4026.88
504.167	-141.997	502.646	1137.19
504.417	1962.25	502.896	-808.063
504.667	-12927	503.146	-4419.06
504.917	-3813.17	503.396	-1681.13
505.167	1765.19	503.646	-4124
505.417	10802.2	503.896	-2039.5
505.667	1429	504.146	-4585.94
505.917	1071.08	504.396	-6908.31
506.167	8487.54	504.646	-6312.5
506.417	-9949.77	504.896	-8009.06
506.667	-19986.5	505.146	-5186.56
506.917	-18055.3	505.396	-1238.63
507.167	-13791.6	505.646	-724.688
507.417	-5191.65	505.896	-695.625
507.667	-18350.4	506.146	-856.625
507.917	-11088.3	506.396	2941.25
508.167	-7080.18	506.646	-1687.63
508.417	-1184.2	506.896	-5547.38
508.667	8365.49	507.146	-5764.06
508.917	-70.6509	507.396	-5458.31
509.167	-3385.88	507.646	-3967.06
509.417	-13007.5	507.896	-5368.56
509.667	-9954.74	508.146	-3008.25
509.917	585.55	508.396	5374.63
510.167	-7005.05	508.646	8138.88
510.417	-5754.98	508.896	-1355.56
510.667	-9793.5	509.146	-4646.5
510.917	9780.88	509.396	4553.31
511.167	23434.9	509.646	8534.69
511.417	28922.1	509.896	6549.38
511.667	23841.3	510.146	1142.19
511.917	7278.54	510.396	276.375
512.167	-7488.9	510.646	-3397.63
512.417	-8310.62	510.896	-600.813
512.667	-6938.37	511.146	650.063
512.917	-10821.2	511.396	-907.438
513.167	-15530.6	511.646	2637.81
513.417	-19473.5	511.896	-867.313
513.667	-14631.4	512.145	2028.94
513.917	-16347.2	512.395	-654.813
514.167	-24239.8	512.645	-5399.94
514.417	-4142.5	512.895	-977.5
514.667	2625.99	513.145	-1460.31
514.917	-4599.35	513.395	2584.63
515.167	-9698.92	513.645	5439.94
515.417	-6475.87	513.895	4629.63
515.667	-1245.82	514.145	3048.13
515.917	-4051.11	514.395	6142.75
516.167	-9689.1	514.645	-628.125
516.417	-11699.9	514.895	-1912.25
516.667	-5990.45	515.145	-85.5625
516.917	-1174.08	515.395	-835.625
517.167	301.854	515.645	-2525.69
517.417	-3469.43	515.895	529.25
517.667	3029.75	516.145	2642.88
517.917	-4400.01	516.395	2485.56
518.167	828.858	516.645	4176.69
518.417	-2093.24	516.895	4146.25
518.667	-1986.96	517.145	3551.5
518.917	-24310.4	517.395	-4420
519.167	-20783.5	517.645	-3761.25
519.417	-16378.6	517.895	1537.44
519.667	-3889.07	518.145	2655.06
519.917	-10525.2	518.395	6141.5
520.167	-12262.7	518.645	2053.5
520.417	-4257.82	518.895	-1871.63
520.667	-4050.42	519.145	-4430
520.917	-9158.33	519.395	-6310.44
521.167	-1112.65	519.645	3965.63
521.417	3587.33	519.895	6038.19
521.667	8810.14	520.145	5962.13
521.917	7074.23	520.395	-557.563
522.167	3758.39	520.645	-79.0625
522.417	3634.55	520.895	1994.69
522.667	15248.8	521.145	2877.88
522.917	21883.8	521.395	6102.25
523.167	20456.4	521.645	13963.1
523.417	33849.1	521.895	15166.6
523.667	29956.1	522.145	21367.6
523.917	37324.4	522.395	29481.3
524.167	59224.1	522.645	39350.4
524.417	85088.2	522.895	45436.1
524.667	106107	523.145	50365.1
524.917	119142	523.395	63405.4
525.167	140544	523.645	83566.4
525.417	172585	523.895	104244
525.667	193956	524.145	118882
525.917	219116	524.395	136685
526.167	227390	524.645	160145
526.417	240977	524.895	186575
526.667	249315	525.145	213981
526.917	241466	525.395	230879
527.167	242729	525.645	246078
527.417	242252	525.895	266614
527.667	233413	526.145	282683
527.917	230605	526.395	290170
528.167	226099	526.645	299157
528.417	224229	526.895	307418
528.667	201486	527.145	294082
528.917	197430	527.395	286604
529.167	193653	527.645	272827
529.417	175503	527.895	254125
529.667	177283	528.145	241502
529.917	199302	528.395	228844
530.167	206127	528.645	212516
530.417	194342	528.895	191687
530.667	194862	529.145	172300
530.917	190828	529.395	159445
531.167	202019	529.645	142158
531.417	216198	529.895	136086
531.667	220506	530.145	135720
531.917	238679	530.395	139114
532.167	259504	530.645	145420
532.417	265315	530.895	144278
532.667	274688	531.145	148501
532.917	274938	531.395	153346
533.167	279652	531.645	151988
533.417	279033	531.895	154533
533.667	288843	532.145	166357
533.917	294368	532.395	178922
534.167	299634	532.645	189786
534.417	298098	532.895	195756
534.667	310651	533.145	205961
534.917	311775	533.395	215237
535.167	324367	533.645	232292
535.417	337275	533.895	242607
535.667	338306	534.145	250078
535.917	335063	534.395	260913
536.167	339169	534.645	265255
536.417	358564	534.895	280510
536.667	348441	535.145	287350
536.917	365102	535.395	298693
537.167	384341	535.645	315872
537.417	394134	535.895	332958
537.667	397749	536.145	339855
537.917	416309	536.395	354512
538.167	417118	536.645	363255
538.417	399637	536.895	362574
538.667	385663	537.145	372369
538.917	382193	537.395	386616
539.167	387466	537.645	392774
539.417	380159	537.895	406987
539.667	352882	538.145	409268
539.917	337720	538.395	409479
540.167	339288	538.645	417118
540.417	339241	538.895	416168
540.667	321715	539.145	407017
540.917	308316	539.395	402872
541.167	297907	539.645	396342
541.417	294697	539.895	394164
541.667	272468	540.145	385851
541.917	266257	540.395	377910
542.167	260885	540.645	369318
542.417	264553	540.895	357226
542.667	269934	541.145	354040
542.917	260838	541.395	343095
543.167	263858	541.645	336947
543.417	258692	541.895	322151
543.667	247187	542.145	309302
543.917	245207	542.395	308514
544.167	221907	542.645	291211
544.417	236824	542.895	286630
544.667	231755	543.145	285809
544.917	239731	543.395	285153
545.167	244124	543.645	284634
545.417	250776	543.895	278855
545.667	259961	544.145	272078
545.917	250387	544.395	267771
546.167	238126	544.645	267699
546.417	227291	544.895	261858
546.667	224951	545.145	257569
546.917	222558	545.395	260941
547.167	218458	545.645	259911
547.417	215656	545.895	256486
547.667	211573	546.145	248076
547.917	213505	546.395	244456
548.167	228067	546.645	250430
548.417	233384	546.895	253716
548.667	244775	547.145	255760
548.917	240077	547.395	254819
549.167	222891	547.645	246618
549.417	204594	547.895	239231
549.667	197317	548.145	237976
549.917	201895	548.395	233765
550.167	212343	548.645	236766
550.417	214474	548.895	231806
550.667	214729	549.145	230233
550.917	210443	549.395	230585
551.167	202137	549.645	226123
551.417	219391	549.895	218847
551.667	234224	550.145	220123
551.917	231625	550.395	224057
552.167	226514	550.645	223072
552.417	233103	550.895	223949
552.667	226506	551.145	214683
552.917	226469	551.395	210125
553.167	234189	551.645	215831
553.417	243846	551.895	220856
553.667	230361	552.145	217984
553.917	219642	552.395	212555
554.167	217419	552.645	220373
554.417	217972	552.895	224558
554.667	218309	553.145	222839
554.917	236137	553.395	226825
555.167	228317	553.645	219543
555.417	219241	553.895	211189
555.667	220210	554.145	210548
555.917	222339	554.395	218302
556.167	225641	554.645	220576
556.417	239878	554.895	226738
556.667	245969	555.145	232810
556.917	228689	555.395	234164
557.167	228647	555.645	233227
557.417	232280	555.895	235577
557.667	231467	556.145	236988
557.917	229130	556.395	240042
558.167	232689	556.645	245705
558.417	241156	556.895	245265
558.667	246707	557.145	244720
558.917	245111	557.395	254275
559.167	244698	557.645	251352
559.417	251555	557.895	253739
559.667	247830	558.145	251830
559.917	239680	558.395	246758
560.167	242680	558.645	253029
560.417	244340	558.895	263717
560.667	256419	559.145	267993
560.917	243320	559.395	266439
561.167	238091	559.645	266636
561.417	234214	559.895	265215
561.667	227532	560.145	271363
561.917	258770	560.395	278619
562.167	247162	560.645	275851
562.417	241288	560.895	274299
562.667	243101	561.145	274348
562.917	233180	561.395	276603
563.167	212632	561.645	266437
563.417	204317	561.895	268353
563.667	216076	562.145	275596
563.917	231269	562.395	282610
564.167	243893	562.645	287151
564.417	244247	562.895	284135
564.667	238163	563.145	281694
564.917	228783	563.395	274444
565.167	224274	563.645	276737
565.417	234391	563.895	279040
565.667	236780	564.145	275688
565.917	231614	564.395	274466
566.167	237988	564.645	275434
566.417	231969	564.895	269359
566.667	225069	565.145	270861
566.917	214888	565.395	273881
567.167	217658	565.645	277384
567.417	228063	565.895	275940
567.667	219754	566.145	274729
567.917	214304	566.395	269770
568.167	214892	566.645	268962
568.417	217031	566.895	268101
568.667	219359	567.145	267066
568.917	213944	567.395	272095
569.167	216843	567.645	281070
569.417	211855	567.895	280159
569.667	227887	568.145	276042
569.917	229727	568.395	271132
570.167	220220	568.645	269323
570.417	226354	568.895	266742
570.667	231528	569.145	267602
570.917	231246	569.395	267111
571.167	236542	569.645	269742
571.417	240037	569.895	270239
571.667	233686	570.145	264968
571.917	223762	570.395	262883
572.167	230813	570.645	260881
572.417	220638	570.895	262326
572.667	225819	571.145	262297
572.917	224685	571.395	263673
573.167	224011	571.645	262514
573.417	238520	571.895	270653
573.667	231505	572.145	264398
573.917	228880	572.395	260955
574.167	217974	572.645	255881
574.417	211380	572.895	262177
574.667	209462	573.145	258807
574.917	208894	573.395	258975
575.167	212609	573.645	261445
575.417	229395	573.895	263877
575.667	237860	574.145	260517
575.917	222928	574.395	257568
576.167	213947	574.645	254179
576.417	211758	574.895	253418
576.667	211551	575.145	249108
576.917	204059	575.395	250304
577.167	197362	575.645	251827
577.417	196718	575.895	252319
577.667	198087	576.145	252253
577.917	202152	576.395	248824
578.167	193053	576.645	247614
578.417	189127	576.895	240572
578.667	196630	577.145	250450
578.917	193709	577.395	241800
579.167	198897	577.645	242901
579.417	191651	577.895	241243
579.667	185229	578.145	239199
579.917	195769	578.395	242246
580.167	194518	578.645	236816
580.417	185507	578.895	235575
580.667	180971	579.145	239921
590.795	0
591.045	0
591.295	0
591.545	0
591.795	0
592.045	0
592.295	0
592.545	0
592.795	0
593.045	0
593.295	0
593.545	0
593.795	0	590.145	0
594.045	0	590.395	0
594.295	0	590.645	0
594.545	0	590.895	0
594.795	0	591.145	0
595.045	0	591.395	0
595.295	0	591.645	0
595.545	0	591.895	0
595.795	0	592.145	0
596.045	0	592.395	0
596.295	0	592.645	0
596.545	0	592.895	0
596.795	0	593.145	0
597.045	0	593.395	0
597.295	0	593.645	0
597.545	0	593.895	0
597.795	0	594.145	0
598.045	0	594.395	0
598.295	0	594.645	0
598.545	0	594.895	0
598.795	0	595.145	0
599.045	0	595.395	0
599.295	0	595.645	0
599.545	0	595.895	0
599.795	0	596.145	0
600.045	0	596.395	0
600.295	0	596.645	0
600.545	0	596.895	0
600.795	0	597.145	0
601.045	0	597.395	0
601.295	0	597.645	0
601.545	0	597.895	0
601.795	0	598.145	0
602.045	0	598.395	0
602.295	0	598.645	0
602.545	0	598.895	0
602.795	0	599.145	0
603.045	0	599.395	0
603.295	0	599.645	0
603.545	0	599.895	0
603.795	0	600.145	0
604.045	0	600.395	0
604.295	0	600.645	0
604.545	0	600.895	0
604.795	0	601.145	0
605.045	0	601.395	0
605.295	0	601.645	0
605.545	0	601.895	0
605.795	0	602.145	0
606.045	0	602.395	0
606.295	0	602.645	0
606.545	0	602.895	0
606.795	0	603.145	0
607.045	0	603.395	0
607.295	0	603.645	0
607.545	0	603.895	0
607.795	0	604.145	0
608.045	0	604.395	0
608.295	0	604.645	0
608.545	0	604.895	0
608.795	0	605.145	0
609.045	0	605.395	0
609.295	0	605.645	0
609.545	0	605.895	0
609.795	0	606.145	0
610.045	0	606.395	0
610.295	0	606.645	0
610.545	0	606.895	0
610.795	0	607.145	0
611.045	0	607.395	0
611.295	0	607.645	0
611.545	0	607.895	0
611.795	0	608.145	0
612.045	0	608.395	0
612.295	0	608.645	0
612.545	0	608.895	0
612.795	0	609.145	0
613.045	0	609.395	0
613.295	0	609.645	0
613.545	0	609.895	0
613.795	0	610.145	0
614.045	0	610.395	0
614.295	0	610.645	0
614.545	0	610.895	0
614.795	0	611.145	0
615.045	0	611.395	0
615.295	0	611.645	0
615.545	0	611.895	0
615.795	0	612.145	0
616.045	0	612.395	0
616.295	0	612.645	0
616.545	0	612.895	0
616.795	0	613.145	0
617.045	0	613.395	0
617.295	0	613.645	0
617.545	0	613.895	0
617.795	0	614.145	0
618.045	0	614.395	0
618.295	0	614.645	0
618.545	0	614.895	0
618.795	0	615.145	0
619.045	0	615.395	0
619.295	0	615.645	0
619.545	0	615.895	0
619.795	0	616.145	0
620.045	0	616.395	0
620.295	0	616.645	0
620.545	0	616.895	0
620.795	0	617.145	0
621.045	0	617.395	0
621.295	0	617.645	0
621.545	0	617.895	0
621.795	0	618.145	0
622.045	0	618.395	0
622.295	0	618.645	0
622.545	0	618.895	0
622.795	0	619.145	0
623.045	0	619.395	0
623.295	0	619.645	0
623.545	0	619.895	0
623.795	0	620.145	0
624.045	0	620.395	0
624.295	0	620.645	0
624.545	0	620.895	0
624.795	0	621.145	0
625.045	0	621.395	0
625.295	0	621.645	0
625.545	0	621.895	0
625.795	0	622.145	0
626.045	0	622.395	0
626.295	0	622.645	0
626.545	0	622.895	0
626.795	0	623.145	0
627.045	0	623.395	0
627.295	0	623.645	0
627.545	0	623.895	0
627.795	0	624.145	0
628.045	0	624.395	0
628.295	0	624.645	0
628.545	0	624.895	0
628.795	0	625.145	0
629.045	0	625.395	0
629.295	0	625.645	0
629.545	0	625.895	0
629.795	0	626.145	0
630.045	0	626.395	0
630.295	0	626.645	0
630.545	0	626.895	0
630.795	0	627.145	0
631.045	0	627.395	0
631.295	0	627.645	0
631.545	0	627.895	0
631.795	0	628.145	0
632.045	0	628.395	0
632.295	0	628.645	0
632.545	0	628.895	3459.79
632.795	0	629.145	4562.04
633.045	0	629.395	4252.41
633.295	0	629.645	4574.44
633.545	0	629.895	4213.21
633.795	0	630.145	4907.43
634.045	0	630.395	3781.67
634.295	0	630.645	4820.42
634.545	0	630.895	4962.35
634.795	0	631.145	5365.81
635.045	0	631.395	4156.86
635.295	0	631.645	2886.83
635.545	0	631.895	2583.86
635.795	0	632.145	4635.32
636.045	0	632.395	4605.91
636.295	0	632.645	3424.57
636.545	0	632.895	2816.82
636.795	0	633.145	-887.94
637.045	0	633.395	974.753
637.295	0	633.645	-2178.88
637.545	0	633.895	-789.033
637.795	0	634.145	2390.49
638.045	0	634.395	3878.51
638.295	0	634.645	3331.75
638.545	0	634.895	4611.65
638.795	0	635.145	2920.8
639.045	0	635.395	815.941
639.295	0	635.645	1810.51
639.545	0	635.895	724.291
639.795	0	636.145	741.258
640.045	0	636.395	2245.37
640.295	0	636.645	4894.41
640.545	0	636.895	4448.39
640.795	0	637.145	5114.53
641.045	0	637.395	4654.98
641.295	0	637.645	4410.21
641.545	0	637.895	1519.33
641.795	0	638.145	4139.23
642.045	0	638.395	3963.02
642.295	0	638.645	4055.22
642.545	0	638.895	3365.52
642.795	0	639.145	4173.43
643.045	0	639.395	3514.55
643.295	0	639.645	3996.05
643.545	0	639.895	2346.03
643.795	0	640.145	1320.97
644.045	0	640.395	1465.74
644.295	0	640.645	-583.496
644.545	0	640.895	-870.155
644.795	0	641.145	1079.32
645.045	0	641.395	1378.26
645.295	0	641.645	2763.5
645.545	0	641.895	7345.75
645.795	0	642.145	7619.01
646.045	0	642.395	5197.21
646.295	0	642.645	3643.02
646.545	0	642.895	742.856
646.795	0	643.145	1914.61
647.045	0	643.395	3967.9
647.295	0	643.645	4133.11
647.545	0	643.895	3255.38
647.795	0	644.145	397.929
648.045	0	644.395	-1303.73
648.295	0	644.645	-1443.43
648.545	0	644.895	-1513.48
648.795	0	645.145	-2156.92
649.045	0	645.395	1138.02
649.295	0	645.645	798.824
649.545	0	645.895	-205.614
649.795	0	646.145	-2285.03
650.045	0	646.395	271.175
650.295	0	646.645	2129.77
650.545	0	646.895	2766.55
650.795	0	647.145	5352.67
651.045	0	647.395	4264.78
651.295	0	647.645	2372.87
651.545	0	647.895	1348.93
651.795	0	648.145	1226.94
652.045	0	648.395	779.205
652.295	0	648.645	3143.8
652.545	0	648.895	1655.95
652.795	0	649.145	326.245
653.045	0	649.395	1021.4
653.295	0	649.645	735.91
653.545	0	649.895	-3299.75
653.795	0	650.145	-2097.25
654.045	0	650.395	-1400.94
654.295	0	650.645	-1497.54
654.545	0	650.895	-595.098
654.795	0	651.145	-1846.33
655.045	0	651.395	-3803.21
655.295	0	651.645	-3652.08
655.545	0	651.895	-2328.09
655.795	0	652.145	-1555.52
656.045	0	652.395	1583.97
656.295	0	652.645	-88.8639
656.545	0	652.895	-2952.93
656.795	0	653.145	-3736.05
657.045	0	653.395	-1582.39
657.295	0	653.645	-276.693
657.545	0	653.895	418.033
657.795	0	654.145	-721.989
658.045	0	654.395	250.368
658.295	0	654.645	397.909
658.545	0	654.895	-2634.95
658.795	0	655.145	-2369.16
659.045	0	655.395	586.011
659.295	0	655.645	835.891
659.545	0	655.895	-559.725
659.795	0	656.145	-883.534
660.045	0	656.395	-1620.13
660.295	0	656.645	-2994.74
660.545	0	656.895	-3518.31
660.795	0	657.145	-984.469
661.045	0	657.395	922.96
661.295	0	657.645	-682.931
661.545	0	657.895	-916.47
661.795	0	658.145	-1765.27
662.045	0	658.395	-1541.38
662.295	0	658.645	-3458.64
662.545	0	658.895	-3822.13
662.795	0	659.145	-5058.91
663.045	0	659.395	-1769.33
663.295	0	659.645	-2045.71
663.545	0	659.895	-4948.48
663.795	0	660.145	-3453.65
664.045	0	660.395	-1985.99
664.295	0	660.645	-3416.01
664.545	0	660.895	-6241.43
664.795	0	661.145	-3828.84
665.045	0	661.395	-4979.87
665.295	0	661.645	-4227.13
665.545	0	661.895	-3886.83
665.795	0	662.145	-3291.17
666.045	0	662.395	-492.097
666.295	0	662.645	373.221
666.545	0	662.895	-1422.33
666.795	0	663.145	-4638.66
667.045	0	663.395	-4516.85
667.295	0	663.645	-5748.32
667.545	0	663.895	-5871.28
667.795	0	664.145	-8613.01
668.045	0	664.395	-7378.51
668.295	0	664.645	-4939.73
668.545	0	664.895	-4377.95
668.795	0	665.145	-1427.37
669.045	0	665.395	-1881.41
669.295	0	665.645	-2299.43
669.545	0	665.895	-1203.87
669.795	0	666.145	-2200.42
670.045	0	666.395	-2055.18
670.295	0	666.645	-3118.92
670.545	0	666.895	-3236.16
670.795	0	667.145	-4126.49
671.045	0	667.395	-256.647
671.295	0	667.645	-1337.58
671.545	0	667.895	-2877.33
671.795	0	668.145	-2793.24
672.045	0	668.395	-4199.38
672.295	0	668.645	-4985
672.545	0	668.895	-4557.41
672.795	0	669.145	-179.854
673.045	0	669.395	-61.7778
673.295	0	669.645	-2076.61
673.545	0	669.895	-2717.39
673.795	0	670.145	-4962.29
674.045	0	670.395	-4888.26
674.295	0	670.645	-2884.92
674.545	0	670.895	-4505.37
674.795	0	671.145	-2594.65
675.045	0	671.395	-1257.32
675.295	0	671.645	-3189.02
675.545	0	671.895	-925.749
675.795	0	672.145	-1019.2
676.045	0	672.395	-607.345
676.295	0	672.645	63.6692
676.545	0	672.895	-114.157
676.795	0	673.145	-166.457
677.045	0	673.395	-1426.82
677.295	0	673.645	-2446.52
677.545	0	673.895	-3745.22
677.795	0	674.145	-3180.83
678.045	0	674.395	-2659.06
678.295	0	674.645	-4708.41
678.545	0	674.895	-3846.33
678.795	0	675.145	-1437.43
679.045	0	675.395	-712.198
679.295	0	675.645	-2413.58
679.545	0	675.895	-3041.74
679.795	0	676.145	-3698.67
680.045	0	676.395	-2947.32
680.295	0	676.645	-3199.06
680.545	0	676.895	-4508.53
680.795	0	677.145	-1084.91
681.045	0	677.395	370.784
681.295	0	677.645	-2194.44
681.545	0	677.895	-2419.79
681.795	0	678.145	-3852.43
682.045	0	678.395	-1555.76
682.295	0	678.645	-1448.56
682.545	0	678.895	-5032.45
682.795	0	679.145	-4073.05
683.045	0	679.395	-3201.95
683.295	0	679.645	-2516.28
683.545	0	679.895	-4619.53
683.795	0	680.145	-2365.63
684.045	0	680.395	-4668.3
684.295	0	680.645	-4828.98
684.545	0	680.895	-4862.58
684.795	0	681.145	-3521.53
685.045	0	681.395	-3173.46
685.295	-4154.03	681.645	-5931.81
685.545	-4195.66	681.895	-4430.84
685.795	-3475.75	682.145	-2513.13
686.045	-2851.31	682.395	-3067.42
686.295	-2701.34	682.645	-1250.67
686.545	-4329.84	682.895	-594.826
686.795	-2534.84	683.145	-615.243
687.045	-3314.28	683.395	-1433.25
687.295	81.8125	683.645	-1424.6
687.545	90.4375	683.895	-980.544
687.795	-253.375	684.145	-2139.62
688.045	-308.688	684.395	-2966.25
688.295	-944.438	684.645	-3600.1
688.545	-1351.66	684.895	-2450.95
688.795	-3427.34	685.145	-3765.6
689.045	713.5	685.395	49.6484
689.295	363.906	685.645	-61.7778
689.545	-694.188	685.895	506.215
689.795	-1981.69	686.145	406.996
690.045	-2462.69	686.395	1445.46
690.295	-1399.09	686.645	488.781
690.545	-183	686.895	801.532
690.795	-883.344	687.145	-408.303
691.045	2321.88	687.395	1046.48
691.295	1219.59	687.645	1136.26
691.545	456.906	687.895	352.336
691.795	-516.25	688.145	-266.339
692.045	-2236.84	688.395	-1381.3
692.295	-4075.91	688.645	-1380.21
692.545	-3329.41	688.895	59.1647
692.795	-688.375	689.145	1055.16
693.045	652.25	689.395	104.289
693.295	1166.41	689.645	804.671
693.545	755.094	689.895	788.078
693.795	2791.38	690.145	345.862
694.045	-754.813	690.395	-1015.08
694.295	-143.438	690.645	-1272.39
694.545	1328.5	690.895	199.042
694.795	2660	691.145	-460.896
695.045	922.063	691.395	-88.0839
695.295	472.656	691.645	-962.51
695.545	2411.84	691.895	709.82
695.795	2796.56	692.145	168.504
696.045	1221.88	692.395	-605.902
696.295	3789.72	692.645	1653.84
696.545	4646.16	692.895	3428.16
696.795	4072.13	693.145	3495.85
697.045	3750.69	693.395	1310.11
697.295	1632.81	693.645	1058.73
697.545	1496.5	693.895	3179.25
697.795	2677.75	694.145	3865.22
698.045	1962.59	694.395	2981.07
698.295	3027.97	694.645	3373.63
698.545	1117.94	694.895	1043.98
698.795	1113.47	695.145	1653.8
699.045	1257.56	695.395	1700.19
699.295	389.25	695.645	2465.98
699.545	2724.5	695.895	4218.01
699.795	1337.34	696.145	3476.56
700.045	1197.72	696.395	2939.63
700.295	-104.313	696.645	2793
700.545	-848.75	696.895	347.695
700.795	-203.625	697.145	-810.306
701.045	-1110.91	697.395	-1099.68
701.295	352.375	697.645	-82.2143
701.545	-1494.78	697.895	595.996
701.795	-1303.31	698.145	-228.313
702.045	1366.69	698.395	116.769
702.295	1424.31	698.645	370.374
702.545	515.5	698.895	779.71
702.795	1782.25	699.145	1571.41
703.045	1462.63	699.395	389.153
703.295	4311.56	699.645	2201.3
703.545	5372.06	699.895	4250.34
703.795	2787.19	700.145	2099.04
704.045	954.875	700.395	-569.65
704.295	2149.16	700.645	648.548
704.545	540.031	700.895	465.147
704.795	674.5	701.145	594.767
705.045	-1461.47	701.395	1746.02
705.295	-1696.81	701.645	2712.16
705.545	-1337.59	701.895	1491.25
705.795	-2116.78	702.145	-670.588
706.045	-1837.38	702.395	-1904.33
706.295	-862.344	702.645	-1179.84
706.545	350.25	702.895	1094.41
706.795	1532.44	703.145	2467.31
707.045	1297.22	703.395	343.034
707.295	-1343.38	703.645	-1479.51
707.545	1964.59	703.895	-641.684
707.795	-637.813	704.145	-479.187
708.045	91.3438	704.395	-1091.78
708.295	-938.875	704.645	-465.439
708.545	-2056.5	704.895	1132.32
708.795	-419.531	705.145	1609.6
709.045	-1146.94	705.395	-618.772
709.295	-613.781	705.645	-379.462
709.545	-192	705.895	-176.831
709.795	-3022.59	706.145	-2339.13
710.045	-1982.63	706.395	-3102.91
710.295	-1619.03	706.645	-3461.62
710.545	-124.844	706.895	-2347.73
710.795	81.9688	707.145	-987.589
711.045	-49.625	707.395	-358.518
711.295	-1322.59	707.645	-710.132
711.545	-1710	707.895	-146.215
711.795	-1572.75	708.145	-420.861
712.045	-2987.91	708.395	-1585.65
712.295	-2680.47	708.645	-1426.43
712.545	-938.406	708.895	-1720.97
712.795	236.281	709.145	-424.449
713.045	-2090.44	709.395	-126.676
713.295	-2455.56	709.645	818.362
713.545	-4342.03	709.895	-2188.59
713.795	-1117.91	710.145	-1460.1
714.045	-1988.19	710.395	-1952.03
714.295	-1561.84	710.645	-1649.65
714.545	-3552.88	710.895	-1478.28
714.795	-3022.28	711.145	-1316.54
715.045	-4091.06	711.395	-2789.26
715.295	-5770.25	711.645	-3487.07
715.545	-2731.81	711.895	-162.518
715.795	80.25	712.145	1208
716.045	1342.91	712.395	489.055
716.295	827.219	712.645	-541.687
716.545	1891.13	712.895	712.959
716.795	112.688	713.145	938.074
717.045	-1139.16	713.395	700.385
717.295	-395.375	713.645	-763.742
717.545	2242.05	713.895	204.288
717.795	2431.08	714.145	-449.195
718.045	483.734	714.395	-1165.59
718.295	2216.03	714.645	-2.41807
718.545	3606.94	714.895	1943.78
718.795	3762.47	715.145	2996.12
719.045	189.641	715.395	1961.29
719.295	-17.5625	715.645	1087.47
719.545	831.859	715.895	1927.92
719.795	1904.92	716.145	1263.29
720.045	1188.61	716.395	1382.86
720.295	44.9219	716.645	1491.27
720.545	781.859	716.895	1858.33
720.795	-366.563	717.145	1598.91
721.045	-1570.34	717.395	1423.15
721.295	-1822.5	717.645	995.39
721.545	-4065.02	717.895	-461.305
721.795	-565.906	718.145	2558.28
722.045	2190.84	718.395	3977.84
722.295	2743.23	718.645	3981.31
722.545	3515.25	718.895	3613.2
722.795	2562.91	719.145	3136.57
723.045	283.203	719.395	3867.97
723.295	-466.859	719.645	1597.06
723.545	975.719	719.895	879.141
723.795	2461.92	720.145	-544.592
724.045	1730.78	720.395	653.971
724.295	1540.28	720.645	1579.1
724.545	1738.42	720.895	1581.3
724.795	383.188	721.145	2120.28
725.045	1203.61	721.395	3255.07
725.295	-584.313	721.645	2136.48
725.545	-232.609	721.895	3121.24
725.795	423.75	722.145	2616.84
726.045	-47.25	722.395	1953.33
726.295	67.3906	722.645	730.357
726.545	4.67188	722.895	-181.16
726.795	1724.63	723.145	70.514
727.045	1786.2	723.395	480.318
727.295	545.438	723.645	1048.12
727.545	-56.6875	723.895	1115.59
727.795	-2229.14	724.145	-283.363
728.045	-970.969	724.395	-1075.67
728.295	623.875	724.645	619.045
728.545	-1053.64	724.895	1077.76
728.795	-321.516	725.145	3392.71
729.045	-1891.72	725.395	1475.78
729.295	-496.281	725.645	1063.97
729.545	-192.188	725.895	662.944
729.795	918.563	726.145	1715.29
730.045	1771.97	726.395	2344.73
730.295	3705.03	726.645	2888.19
730.545	5177.73	726.895	2935.46
730.795	4266.11	727.145	1973.42
731.045	5420.14	727.395	2380.06
731.295	4476.83	727.645	1973.26
731.545	2913.17	727.895	-250.173
731.795	3467.17	728.145	-1246.06
732.045	3715.84	728.395	346.213
732.295	3012.16	728.645	1396.22
732.545	2587.14	728.895	2667.21
732.795	1001.8	729.145	1764.74
733.045	-113.906	729.395	2228.27
733.295	1163.06	729.645	2153.04
733.545	949.703	729.895	2482.6
733.795	971	730.145	2340.1
734.045	2734.95	730.395	3071.22
734.295	4526.58	730.645	3493.6
734.545	1879.88	730.895	3630.83
734.795	-529.172	731.145	1734.25
735.045	-98.5469	731.395	1266.93
735.295	2148.73	731.645	2916.76
735.545	2843.69	731.895	3290.78
735.795	-28.6875	732.145	3749.24
736.045	-1219.39	732.395	767.486
736.295	-535.438	732.645	81.2003
736.545	-1145.8	732.895	-639.25
736.795	447.5	733.145	360.214
737.045	-1280.53	733.395	349.255
737.295	-1287.89	733.645	-1540.82
737.545	-997.578	733.895	-762.394
737.795	-312.578	734.145	-179.19
738.045	215.078	734.395	-615.301
738.295	-469.594	734.645	-695.88
738.545	1726.42	734.895	355.027
738.795	-1699.89	735.145	-538.333
739.045	-3352.53	735.395	-1294.72
739.295	-3227.5	735.645	1833.64
739.545	-2986.8	735.895	181.004
739.795	-1758.41	736.145	-411.852
740.045	-2001.34	736.395	285.41
740.295	-2035.59	736.645	-1898.91
740.545	-2280.17	736.895	-1400.9
740.795	-90.0781	737.145	453.758
741.045	1305.7	737.395	763.155
741.295	80.1563	737.645	1162.56
741.545	-410.703	737.895	1316.42
741.795	-447.875	738.145	1346.71
742.045	-78.375	738.395	557.229
742.295	-1088.19	738.645	-586.206
742.545	-1325.33	738.895	-1055.84
742.795	-1901.77	739.145	-1466.15
743.045	-2472.53	739.395	-804.983
743.295	-2476.63	739.645	-2234.24
743.545	-482.016	739.895	-929.475
743.795	227.281	740.145	-29.4848
744.045	-54.75	740.395	89.9366
744.295	356.906	740.645	-23.5567
744.545	-912.734	740.895	-1065.18
744.795	-402.703	741.145	-1070.35
745.045	-1237.98	741.395	-3145.07
745.295	-1547.56	741.645	-986.535
745.545	-1253.47	741.895	-1098.41
745.795	715.328	742.145	1345.42
746.045	-248.188	742.395	2639.09
746.295	-182.016	742.645	3499.18
746.545	-1555.16	742.895	1734.01
746.795	-1171.59	743.145	1378.98
747.045	-1563.36	743.395	102.632
747.295	-321.422	743.645	-620.8
747.545	-358.781	743.895	487.709
747.795	-2641.45	744.145	280.496
748.045	-2113.44	744.395	1084.17
748.295	-2031.72	744.645	354.559
748.545	-1400.31	744.895	1862.93
748.795	-3348.2	745.145	295.668
749.045	-2205.41	745.395	-108.813
749.295	312.094	745.645	1481.85
749.545	475.297	745.895	1473.39
749.795	925.188	746.145	2286.38
750.045	1505.78	746.395	2476.61
750.295	1135.08	746.645	2153.82
750.545	1150.06	746.895	2336.6
750.795	845.75	747.145	1039.48
751.045	212.141	747.395	521.66
751.295	-781.766	747.645	524.974
751.545	-1156.97	747.895	1053.67
751.795	-1058.48	748.145	580.766
752.045	-1598.28	748.395	308.323
752.295	-1116.39	748.645	419.73
752.545	-640.781	748.895	1763.73
752.795	-598.484	749.145	427.823
753.045	1199.53	749.395	301.83
753.295	1118.25	749.645	1067.23
753.545	-273.328	749.895	-717.39
753.795	186.797	750.145	-364.641
754.045	818.625	750.395	1883.46
754.295	1539.16	750.645	2483.1
754.545	84.4063	750.895	2274.86
754.795	-250.641	751.145	1831.89
755.045	2645.02	751.395	2538.84
755.295	3337.39	751.645	3009.6
755.545	2007.47	751.895	3648.83
755.795	414.25	752.145	3614.8
756.045	-1601.25	752.395	2381.45
756.295	-2412.05	752.645	314.408
756.545	-1607.13	752.895	-1122.4
756.795	-1980.5	753.145	-1190.66
757.045	-1049.16	753.395	-1586.98
757.295	-1631.09	753.645	-2152.39
757.545	99.6719	753.895	-554.44
757.795	-20.8594	754.145	485.174
758.045	-1753.66	754.395	506.898
758.295	-1391.75	754.645	-79.6796
758.545	-724.125	754.895	-1351.43
758.795	-646.797	755.145	-2089.66
759.045	-556.734	755.395	-1943.85
759.295	-1244.97	755.645	-1363.42
759.545	44.5156	755.895	-331.646
759.795	-357.281	756.145	-249.666
760.045	-1047.36	756.395	-858.574
760.295	-1914.72	756.645	-61.6413
760.545	-340.359	756.895	1305.81
760.795	206.719	757.145	1438.69
761.045	1640.5	757.395	2323.46
761.295	1139.02	757.645	825.226
761.545	1755.25	757.895	824.209
761.795	1003.22	758.145	830.081
762.045	1013.89	758.395	379.344
762.295	196.281	758.645	-769.607
762.545	249.406	758.895	1043.84
762.795	-922.75	759.145	1188.3
763.045	-793.188	759.395	165.482
763.295	-820.891	759.645	-628.598
763.545	624.125	759.895	-728.597
763.795	1545.86	760.145	-337.145
764.045	1638.33	760.395	1705.63
764.295	1294.52	760.645	2298.49
764.545	-282.578	760.895	1633.87
764.795	-944.938	761.145	-1315.53
765.045	1816.42	761.395	1006.73
765.295	1992.52	761.645	1242.5
765.545	323.344	761.895	-1131.34
765.795	-102.109	762.145	-1108.51
766.045	104.156	762.395	-2592.95
766.295	933.172	762.645	-20.2806
766.545	1583.91	762.895	1449.73
766.795	2991.36	763.145	1962.55
767.045	2580.56	763.395	1047.2
767.295	2565.48	763.645	-257.369
767.545	1970.14	763.895	-937.606
767.795	2975.53	764.145	89.9559
768.045	2786.64	764.395	-602.938
768.295	6268.5	764.645	-1095.58
768.545	7170.08	764.895	-2197.2
768.795	6545.39	765.145	-2771.28
769.045	8685.45	765.395	-3333.68
769.295	11806.2	765.645	-2019.32
769.545	14321.8	765.895	-292.45
769.795	17766	766.145	0.89703
770.045	21360	766.395	-890.611
770.295	27842.7	766.645	126.812
770.545	35207.2	766.895	1892.94
770.795	41647.4	767.145	2441.94
771.045	49412.3	767.395	1832.45
771.295	57492	767.645	1995.86
771.545	69644.4	767.895	2665.94
771.795	82419.5	768.145	3931.96
772.045	97745.4	768.395	5412.21
772.295	113587	768.645	5603.58
772.545	129865	768.895	6086.81
772.795	149283	769.145	7335.95
773.045	175300	769.395	10367.9
773.295	200378	769.645	13374.9
773.545	220908	769.895	16915.5
773.795	240861	770.145	20039.1
774.045	266221	770.395	24995.9
774.295	285323	770.645	28662.8
774.545	305467	770.895	34137.6
774.795	324282	771.145	41919.5
775.045	341441	771.395	50739.3
775.295	350203	771.645	61568.8
775.545	352416	771.895	72615.1
775.795	353731	772.145	87222.7
776.045	353576	772.395	102937
776.295	348198	772.645	119809
776.545	337373	772.895	139703
776.795	321443	773.145	160773
777.045	307707	773.395	182754
777.295	295546	773.645	207090
777.545	278371	773.895	230574
777.795	256553	774.145	252129
778.045	234940	774.395	275734
778.295	215083	774.645	294048
778.545	196743	774.895	309718
778.795	182195	775.145	323362
779.045	167453	775.395	336814
779.295	152865	775.645	344059
779.545	142716	775.895	353576
779.795	132614	776.145	351877
780.045	124845	776.395	348245
780.295	116917	776.645	337666
780.545	104318	776.895	321266
780.795	96469	777.145	305440
781.045	92049.8	777.395	291281
781.295	89468.3	777.645	275586
781.545	83514.5	777.895	252959
781.795	77351.5	778.145	231622
782.045	78254.3	778.395	216707
782.295	72834.8	778.645	194924
782.545	70479.1	778.895	177210
782.795	71688.1	779.145	164024
783.045	69865.9	779.395	149002
783.295	68053.5	779.645	135588
783.545	67807.8	779.895	122178
783.795	65971.8	780.145	112465
784.045	65933.7	780.395	104308
784.295	68210.2	780.645	97854.1
784.545	67300.6	780.895	90008.3
784.795	67322.7	781.145	82573.8
785.045	67988.5	781.395	77576
785.295	69657.1	781.645	73438.2
785.545	69908.5	781.895	70386.1
785.795	71890.7	782.145	67010.2
786.045	75336.6	782.395	66254.5
786.295	79496.2	782.645	64614.6
786.545	84174.6	782.895	62304.1
786.795	87313.8	783.145	61730.1
787.045	93479.8	783.395	59462.5
787.295	102657	783.645	59460.9
787.545	112210	783.895	60786.6
787.795	119918	784.145	59567.1
788.045	133645	784.395	61589
788.295	141149	784.645	61185.8
788.545	153389	784.895	61460.5
788.795	164215	785.145	64613.3
789.045	173659	785.395	65787.1
789.295	183596	785.645	67549.9
789.545	187714	785.895	69002.6
789.795	194598	786.145	71494.3
790.045	202207	786.395	75429.4
790.295	201445	786.645	81081.1
790.545	206295	786.895	87912.3
790.795	201957	787.145	92175.5
791.045	199961	787.395	99152.7
791.295	197353	787.645	108995
791.545	189823	787.895	117638
791.795	183318	788.145	127900
792.045	174792	788.395	137193
792.295	171645	788.645	150816
792.545	165045	788.895	161910
792.795	155482	789.145	169186
793.045	146630	789.395	177336
793.295	140804	789.645	185341
793.545	138373	789.895	195492
793.795	133319	790.145	201920
794.045	129818	790.395	204067
794.295	121809	790.645	198786
794.545	121712	790.895	198262
794.795	116265	791.145	194879
795.045	114628	791.395	193425
795.295	111083	791.645	185162
795.545	109175	791.895	176238
795.795	110377	792.145	169798
796.045	110920	792.395	163958
796.295	108645	792.645	155999
796.545	106908	792.895	146594
796.795	107876	793.145	139877
797.045	106406	793.395	130186
797.295	104498	793.645	124304
797.545	105619	793.895	121678
797.795	107132	794.145	119328
798.045	107474	794.395	116064
798.295	107997	794.645	111438
798.545	108867	794.895	108904
798.795	106687	795.145	104251
799.045	104914	795.395	100720
799.295	106030	795.645	100179
799.545	105212	795.895	98977.3
799.795	104597	796.145	97569.6
800.045	107972	796.395	97842.9
800.295	107971	796.645	97691.9
800.545	106837	796.895	97278.1
800.795	108772	797.145	98689
801.045	110387	797.395	96756.5
801.295	111608	797.645	95522.8
801.545	111132	797.895	95574.6
801.795	109460	798.145	93736.8
802.045	110968	798.395	95250.1
802.295	111611	798.645	95139
802.545	113233	798.895	97482.2
802.795	115694	799.145	99056.6
803.045	117431	799.395	100650
803.295	116277	799.645	98876.9
803.545	114263	799.895	97046
803.795	116215	800.145	96969.9
804.045	116638	800.395	97836.6
804.295	113364	800.645	97929
804.545	113889	800.895	98484.4
804.795	117520	801.145	100796
805.045	118690	801.395	102479
805.295	120104	801.645	102702
805.545	119120	801.895	101422
805.795	122245	802.145	101398
806.045	121875	802.395	101590
806.295	121914	802.645	103035
806.545	121089	802.895	101128
806.795	118750	803.145	102097
807.045	117816	803.395	100992
807.295	118367	803.645	102249
807.545	118061	803.895	102058
807.795	121184	804.145	104699
808.045	124715	804.395	105590
808.295	124741	804.645	104785
808.545	124621	804.895	106658
808.795	123872	805.145	108534
809.045	125332	805.395	108572
809.295	128108	805.645	109366
809.545	126762	805.895	109149
809.795	129915	806.145	109965
810.045	131333	806.395	111616
810.295	132599	806.645	114748
810.545	132092	806.895	115322
810.795	132844	807.145	114102
811.045	132156	807.395	113181
811.295	130692	807.645	112574
811.545	130985	807.895	112666
811.795	133959	808.145	116127
812.045	132463	808.395	116488
812.295	131780	808.645	116211
812.545	132770	808.895	114538
812.795	133004	809.145	113413
813.045	133347	809.395	113913
813.295	132040	809.645	113790
813.545	133227	809.895	115397
813.795	135508	810.145	116055
814.045	136241	810.395	116300
814.295	135601	810.645	116895
814.545	136739	810.895	118913
814.795	134610	811.145	117029
815.045	136249	811.395	118597
815.295	138869	811.645	120087
815.545	137464	811.895	121408
815.795	136717	812.145	121569
816.045	135318	812.395	120301
816.295	134491	812.645	121501
816.545	134553	812.895	121994
816.795	131560	813.145	118902
817.045	135492	813.395	122385
817.295	133677	813.645	122588
817.545	134597	813.895	122854
817.795	137125	814.145	123236
818.045	138997	814.395	124301
818.295	136497	814.645	122300
818.545	134853	814.895	120639
818.795	136787	815.145	120903
819.045	138828	815.395	122206
819.295	136255	815.645	121481
819.545	134457	815.895	120413
819.795	136584	816.145	122263
820.045	136024	816.395	123074
820.295	139460	816.645	124127
820.545	139267	816.895	125602
820.795	137982	817.145	124009
821.045	134619	817.395	122228
821.295	135390	817.645	123902
821.545	138142	817.895	124920
821.795	140614	818.145	124697
822.045	142625	818.395	125859
822.295	141511	818.645	127585
822.545	143662	818.895	128838
822.795	145086	819.145	128844
823.045	142922	819.395	127585
823.295	141390	819.645	127497
823.545	144199	819.895	129637
823.795	143924	820.145	128255
824.045	145911	820.395	128732
824.295	144329	820.645	130843
824.545	145592	820.895	132405
824.795	146398	821.145	132898
825.045	145504	821.395	134952
825.295	146352	821.645	133517
825.545	147796	821.895	135183
825.795	151313	822.145	139149
826.045	152262	822.395	139203
826.295	151682	822.645	137520
826.545	147243	822.895	135552
826.795	144604	823.145	132836
827.045	143858	823.395	131935
827.295	142407	823.645	132760
827.545	144811	823.895	134195
827.795	148852	824.145	135877
828.045	148091	824.395	134505
828.295	141941	824.645	131116
828.545	143335	824.895	132594
828.795	142614	825.145	132613
829.045	141804	825.395	132519
829.295	141168	825.645	131977
829.545	142545	825.895	133165
829.795	143853	826.145	134448
830.045	140650	826.395	132920
830.295	141600	826.645	134929
830.545	139414	826.895	132865
830.795	138590	827.145	132583
831.045	133262	827.395	128952
831.295	131671	827.645	126391
831.545	132861	827.895	127424
831.795	137384	828.145	130491
832.045	140115	828.395	132214
832.295	138964	828.645	133352
832.545	138024	828.895	131705
832.795	136221	829.145	131242
833.045	137321	829.395	131268
833.295	137221	829.645	130398
833.545	138465	829.895	129869
833.795	136778	830.145	128415
834.045	134259	830.395	126963
834.295	135910	830.645	129247
834.545	135503	830.895	130125
834.795	138867	831.145	131421
835.045	141329	831.395	132007
835.295	142766	831.645	131327
835.545	140782	831.895	130251
835.795	138706	832.145	128973
836.045	140528	832.395	129131
836.295	141012	832.645	127939
836.545	139465	832.895	126702
836.795	135071	833.145	124234
837.045	135618	833.395	125223
837.295	136519	833.645	125591
837.545	136251	833.895	124728
837.795	134900	834.145	125043
838.045	133583	834.395	124425
838.295	132343	834.645	123290
838.545	133910	834.895	121990
838.795	133777	835.145	121446
839.045	133476	835.395	122731
839.295	130296	835.645	120820
839.545	131309	835.895	122625
839.795	130597	836.145	122234
840.045	131614	836.395	121989
840.295	131946	836.645	121866
840.545	135908	836.895	123033
840.795	131256	837.145	122148
841.045	132628	837.395	122803
841.295	132828	837.645	122512
841.545	132395	837.895	122013
841.795	133342	838.145	123717
842.045	132089	838.395	123400
842.295	131641	838.645	122441
842.545	128624	838.895	120726
842.795	125970	839.145	118100
843.045	126661	839.395	118807
843.295	127023	839.645	119917
843.545	131796	839.895	122096
843.795	130386	840.145	122211
844.045	130054	840.395	121904
844.295	131096	840.645	122216
844.545	130501	840.895	121540
844.795	128587	841.145	119557
845.045	129106	841.395	119822
845.295	130588	841.645	120667
845.545	131091	841.895	120833
845.795	133466	842.145	122563
846.045	130609	842.395	120906
846.295	132264	842.645	122528
846.545	131047	842.895	123685
846.795	130259	843.145	122330
847.045	128493	843.395	122184
847.295	128617	843.645	121726
847.545	128391	843.895	120162
847.795	130342	844.145	121014
848.045	128461	844.395	120834
848.295	128295	844.645	120889
848.545	127213	844.895	117995
848.795	127114	845.145	117415
849.045	126297	845.395	116927
849.295	125980	845.645	117723
849.545	124022	845.895	116092
849.795	128309	846.145	117401
850.045	129239	846.395	117725
850.295	128706	846.645	117644
850.545	129740	846.895	118128
850.795	132405	847.145	120363
851.045	133768	847.395	120925
851.295	132961	847.645	119262
851.545	133818	847.895	119260
851.795	132148	848.145	117798
852.045	130656	848.395	116416
852.295	132156	848.645	117637
852.545	132236	848.895	118694
852.795	131442	849.145	117536
853.045	131820	849.395	119594
853.295	130319	849.645	118631
853.545	129349	849.895	115198
853.795	128103	850.145	113933
854.045	125845	850.395	115611
854.295	126655	850.645	118318
854.545	129500	850.895	119908
854.795	128334	851.145	118747
855.045	128886	851.395	117192
855.295	128373	851.645	117698
855.545	127267	851.895	117726
855.795	128467	852.145	116661
856.045	128907	852.395	115328
856.295	130135	852.645	117317
856.545	128288	852.895	117035
856.795	127315	853.145	114920
857.045	129296	853.395	117257
857.295	128642	853.645	116902
857.545	124698	853.895	115418
857.795	126966	854.145	117902
858.045	127909	854.395	117039
858.295	129318	854.645	117860
858.545	129181	854.895	118087
858.795	129563	855.145	118938
859.045	129874	855.395	119955
859.295	130118	855.645	118820
859.545	131147	855.895	119195
859.795	133361	856.145	120253
860.045	132333	856.395	121113
860.295	131296	856.645	119888
860.545	130447	856.895	117662
860.795	130162	857.145	117342
861.045	131555	857.395	120734
861.295	131580	857.645	118717
861.545	129764	857.895	118568
861.795	127786	858.145	118022
862.045	127794	858.395	117640
862.295	126935	858.645	118105
862.545	125218	858.895	115179
862.795	127203	859.145	115173
863.045	126281	859.395	114145
863.295	127431	859.645	115458
863.545	128761	859.895	116070
863.795	125096	860.145	115013
864.045	123637	860.395	112104
864.295	127852	860.645	114532
864.545	128200	860.895	114504
864.795	129781	861.145	116710
865.045	128948	861.395	115623
865.295	130341	861.645	114742
865.545	129022	861.895	112907
865.795	127890	862.145	113373
866.045	127925	862.395	113992
866.295	128348	862.645	114115
866.545	128275	862.895	113483
866.795	129200	863.145	116084
867.045	129416	863.395	114724
867.295	129333	863.645	115135
867.545	133510	863.895	117635
867.795	131619	864.145	116299
868.045	129343	864.395	117359
868.295	130017	864.645	118752
868.545	129449	864.895	117222
868.795	128293	865.145	115925
869.045	130101	865.395	117302
869.295	130361	865.645	117925
869.545	129849	865.895	117030
869.795	127748	866.145	115236
870.045	129569	866.395	116417
870.295	126120	866.645	115177
870.545	128275	866.895	117026
870.795	131562	867.145	119879
871.045	127503	867.395	117928
871.295	129373	867.645	118065
871.545	127872	867.895	118149
871.795	126647	868.145	118003
872.045	129797	868.395	119521
872.295	129113	868.645	118782
872.545	128537	868.895	117770
872.795	128804	869.145	116686
873.045	126493	869.395	115700
873.295	128089	869.645	118447
873.545	127343	869.895	117957
873.795	128507	870.145	120098
874.045	128132	870.395	118624
874.295	130066	870.645	118455
874.545	130083	870.895	118839
874.795	129031	871.145	119324
875.045	127715	871.395	117443
875.295	126306	871.645	114553
875.545	124635	871.895	114535
875.795	126890	872.145	115104
876.045	129144	872.395	116764
876.295	128927	872.645	115005
876.545	128038	872.895	115749
876.795	128550	873.145	117276
877.045	128123	873.395	117989
877.295	125517	873.645	116268
877.545	125707	873.895	116146
877.795	125364	874.145	116906
878.045	125914	874.395	114815
878.295	126391	874.645	115571
878.545	127150	874.895	118404
878.795	125919	875.145	117274
879.045	126670	875.395	117681
879.295	125366	875.645	115533
879.545	125839	875.895	115443
879.795	124922	876.145	115644
880.045	124015	876.395	116318
880.295	127639	876.645	116230
880.545	127909	876.895	117317
880.795	127233	877.145	116371
881.045	128223	877.395	116065
881.295	126049	877.645	115123
881.545	126902	877.895	115584
881.795	124455	878.145	114486
882.045	127507	878.395	117037
882.295	129086	878.645	118411
882.545	129307	878.895	117803
882.795	126571	879.145	116362
883.045	127119	879.395	116072
883.295	128799	879.645	117841
883.545	129031	879.895	118955
883.795	127990	880.145	119000
884.045	126822	880.395	118781
884.295	126815	880.645	117596
884.545	126586	880.895	117223
884.795	124186	881.145	116925
885.045	124869	881.395	117489
885.295	124744	881.645	117143
885.545	126688	881.895	117624
885.795	127890	882.145	118530
886.045	127506	882.395	117752
886.295	128730	882.645	118869
886.545	128322	882.895	118570
886.795	124774	883.145	115279
887.045	125147	883.395	115587
887.295	124881	883.645	115581
887.545	126659	883.895	117736
887.795	127546	884.145	118713
888.045	126517	884.395	116655
888.295	126724	884.645	116975
888.545	126557	884.895	118006
888.795	127887	885.145	117796
889.045	126660	885.395	116694
889.295	125527	885.645	114454
889.545	124977	885.895	115897
889.795	126013	886.145	116235
890.045	125471	886.395	114525
890.295	127159	886.645	114957
890.545	129474	886.895	116689
890.795	127929	887.145	115473
891.045	128423	887.395	117922
891.295	125495	887.645	116027
891.545	125565	887.895	114311
891.795	125787	888.145	114185
892.045	125250	888.395	115048
892.295	123385	888.645	113229
892.545	123462	888.895	112693
892.795	124033	889.145	111637
893.045	126087	889.395	113502
893.295	126413	889.645	116128
893.545	125548	889.895	117208
893.795	126459	890.145	115725
894.045	127103	890.395	116273
894.295	129103	890.645	116841
894.545	125320	890.895	116422
894.795	125746	891.145	117328
895.045	127207	891.395	116194
895.295	126444	891.645	116891
895.545	123506	891.895	115488
895.795	124187	892.145	115326
896.045	124140	892.395	115461
896.295	124243	892.645	114865
896.545	123468	892.895	114017
896.795	125407	893.145	114460
897.045	125126	893.395	114705
897.295	126253	893.645	116206
897.545	124998	893.895	114105
897.795	125214	894.145	113417
898.045	120952	894.395	112733
898.295	121361	894.645	114036
898.545	120215	894.895	113275
898.795	121485	895.145	113592
899.045	120978	895.395	114211
899.295	120667	895.645	114006
899.545	121030	895.895	114708
899.795	121974	896.145	113324
900.045	122555	896.395	110940
900.295	121835	896.645	110620
900.545	124389	896.895	113486
900.795	123245	897.145	113565
901.045	122604	897.395	113234
901.295	121722	897.645	113775
901.545	120245	897.895	114281
901.795	118379	898.145	111851
902.045	119100	898.395	111861
902.295	120872	898.645	112119
902.545	119935	898.895	111367
902.795	118872	899.145	110200
903.045	120999	899.395	111005
903.295	119324	899.645	109587
903.545	118001	899.895	107744
903.795	116771	900.145	107755
904.045	119765	900.395	108537
904.295	122013	900.645	109916
904.545	122973	900.895	111139
904.795	123263	901.145	112020
905.045	120985	901.395	111612
905.295	120594	901.645	111197
905.545	123847	901.895	114859
905.795	123279	902.145	114111
906.045	122969	902.395	114007
906.295	121129	902.645	111015
906.545	120872	902.895	108544
906.795	121044	903.145	108986
907.045	120747	903.395	111338
907.295	119189	903.645	110175
907.545	121729	903.895	110552
907.795	119665	904.145	108533
908.045	120317	904.395	107510
908.295	121363	904.645	106937
908.545	120995	904.895	108646
908.795	119611	905.145	108829
909.045	120924	905.395	108469
909.295	119690	905.645	107119
909.545	118723	905.895	106886
[truncated: 21 more rows]

## Sheet: Fig2g&h
Data for Fig. 2g						Data for Fig. 2h
NS		NR				NS		NR
B.E./eV	CPS/a.u.	B.E./eV	CPS/a.u.			B.E./eV	CPS/a.u.	B.E./eV	CPS/a.u.
816.564	17761.3	816.021	11928			544.564	4217.89	544.021	2881.69
816.464	17781.4	815.921	11909.4			544.464	4106.3	543.921	2918.4
816.364	17581.2	815.821	11890.1			544.364	4176.38	543.821	2925.11
816.264	17673.2	815.721	11807.4			544.264	4098.13	543.721	2868.49
816.164	17799.2	815.621	11790.4			544.164	4063.21	543.621	2835.21
816.064	17754.3	815.521	12001.4			544.064	4123.29	543.521	2911.92
815.964	17515.5	815.421	12058.6			543.964	4220.05	543.421	2995.3
815.864	17789.1	815.321	11955.8			543.864	4248.47	543.321	2853.68
815.764	17714.1	815.221	11963.5			543.764	4315.23	543.221	2873.73
815.664	17833.2	815.121	11860.7			543.664	4307	543.121	2933.8
815.564	17687.1	815.021	11909.4			543.564	4197.11	543.021	2897.2
815.464	17757.4	814.921	11992.9			543.464	4223.88	542.921	2755.61
815.364	17787.6	814.821	11963.5			543.364	4272.32	542.821	2815.68
815.264	17847.1	814.721	11929.5			543.264	4259.1	542.721	2789.09
815.164	17652.3	814.621	11948			543.164	4192.55	542.621	2854.16
815.064	17790.7	814.521	11898.6			543.064	4099.35	542.521	2839.19
814.964	17993.2	814.421	12037			542.964	4146.14	542.421	2780.93
814.864	17789.9	814.321	12039.3			542.864	4274.62	542.321	2744.34
814.764	17821.6	814.221	12122.8			542.764	4076.43	542.221	2691.1
814.664	17830.9	814.121	12009.9			542.664	4126.57	542.121	2674.52
814.564	17681.7	814.021	12035.4			542.564	4168.39	542.021	2664.61
814.464	17812.3	813.921	11967.4			542.464	4116.88	541.921	2616.37
814.364	17816.9	813.821	11752.5			542.364	4043.71	541.821	2574.8
814.264	17752	813.721	11815.1			542.264	3982.22	541.721	2539.9
814.164	17824.7	813.621	11893.2			542.164	3997.4	541.621	2626.67
814.064	17633	813.521	11849.1			542.064	3880.93	541.521	2640.11
813.964	17500.8	813.421	11712.3			541.964	3876.13	541.421	2665.24
813.864	17500.8	813.321	11887.8			541.864	3844.68	541.321	2597.03
813.764	17419.6	813.221	11750.9			541.764	3769.89	541.221	2517.16
813.664	17556.4	813.121	11784.2			541.664	3820.12	541.121	2565.62
813.564	17415	813.021	11737			541.564	3798.68	541.021	2580.76
813.464	17476	812.921	11772.6			541.464	3715.6	540.921	2540.9
813.364	17415	812.821	11777.2			541.364	3879.2	540.821	2522.72
813.264	17508.5	812.721	11755.6			541.264	3826.15	540.721	2617.88
813.164	17550.2	812.621	11675.9			541.164	3893.12	540.621	2466.4
813.064	17746.6	812.521	11627.2			541.064	3693.43	540.521	2568.25
812.964	17527.8	812.421	11653.5			540.964	3768.75	540.421	2573.44
812.864	17370.9	812.321	11759.4			540.864	3850.75	540.321	2546.97
812.764	17442	812.221	11781.9			540.764	3824.44	540.221	2477.17
812.664	17605.1	812.121	11645			540.664	3873.16	540.121	2477.39
812.564	17677	812.021	11805			540.564	3828.56	540.021	2550.94
812.464	17241	811.921	11947.3			540.464	3937.32	539.921	2589.53
812.364	17478.3	811.821	11805.8			540.364	3861.12	539.821	2628.14
812.264	17483	811.721	11718.5			540.264	3869.94	539.721	2495.09
812.164	17428.9	811.621	11700.7			540.164	3800.45	539.621	2487.05
812.064	17500.8	811.521	11819			540.064	3772.65	539.521	2539.03
811.964	17648.4	811.421	11789.6			539.964	3808.21	539.421	2497.68
811.864	17452.1	811.321	11752.5			539.864	3900.5	539.321	2443.02
811.764	17575.8	811.221	11669			539.764	3982.82	539.221	2433.38
811.664	17507.7	811.121	11727			539.664	3796.86	539.121	2498.8
811.564	17505.4	811.021	11711.5			539.564	3777.63	539.021	2522.58
811.464	17541.7	810.921	11672.1			539.464	3885.11	538.921	2543.04
811.364	17444.3	810.821	11598.6			539.364	3880.98	538.821	2463.53
811.264	17360.1	810.721	11614.9			539.264	3820.24	538.721	2414.05
811.164	17428.1	810.621	11622.6			539.164	3874.57	538.621	2399.6
811.064	17560.3	810.521	11553.8			539.064	3894.01	538.521	2628.51
810.964	17429.7	810.421	11676.7			538.964	3923.53	538.421	2417.47
810.864	17511.6	810.321	11716.9			538.864	3999.81	538.321	2481.55
810.764	17486.1	810.221	11655.1			538.764	3887.91	538.221	2555.67
810.664	17603.6	810.121	11554.6			538.664	3866.13	538.121	2501.51
810.564	17471.4	810.021	11635			538.564	3846.15	538.021	2452.4
810.464	17544.1	809.921	11663.6			538.464	3869.66	537.921	2451.7
810.364	17531.7	809.821	11757.1			538.364	3981.7	537.821	2442.54
810.264	17687.1	809.721	11637.3			538.264	3923.99	537.721	2433.47
810.164	17628.3	809.621	11723.1			538.164	3803.17	537.621	2424.54
810.064	17495.4	809.521	11703			538.064	3794.28	537.521	2415.83
809.964	17532.5	809.421	11885.4			537.964	3835.2	537.421	2407.25
809.864	17714.9	809.321	11679			537.864	3820.24	537.321	2398.82
809.764	17497.7	809.221	11675.9			537.764	3805.69	537.221	2390.45
809.664	17541	809.121	11832.1			537.664	3791.59	537.121	2382.42
809.564	17537.1	809.021	11862.2			537.564	3777.91	537.021	2374.65
809.464	17462.1	808.921	11876.2			537.464	3765.08	536.921	2367.19
809.364	17568.8	808.821	11655.1			537.364	3752.95	536.821	2360.14
809.264	17562.6	808.721	11795.8			537.264	3741.64	536.721	2353.61
809.164	17429.7	808.621	11655.8			537.164	3731.27	536.621	2347.6
809.064	17390.2	808.521	11580.1			537.064	3721.93	536.521	2342.21
808.964	17476	808.421	11703.8			536.964	3713.81	536.421	2337.38
808.864	17452.8	808.321	11798.1			536.864	3707.05	536.321	2333.63
808.764	17573.4	808.221	11753.2			536.764	3701.93	536.221	2330.96
808.664	17766.7	808.121	11713.8			536.664	3698.68	536.121	2329.58
808.564	17637.6	808.021	11763.3			536.564	3697.31	536.021	2329.74
808.464	17795.3	807.921	11682.9			536.464	3698.04	535.921	2331.73
808.364	17710.3	807.821	11713.8			536.364	3700.89	535.821	2335.87
808.264	17576.5	807.721	11778.8			536.264	3706.61	535.721	2342.55
808.164	17506.2	807.621	11799.6			536.164	3715.21	535.621	2352.16
808.064	17386.4	807.521	11714.6			536.064	3726.96	535.521	2365.19
807.964	17643.8	807.421	11798.1			535.964	3741.96	535.421	2382.15
807.864	17585.8	807.321	11765.6			535.864	3760.58	535.321	2403.57
807.764	17656.9	807.221	11675.2			535.764	3782.96	535.221	2429.99
807.664	17676.2	807.121	11597.1			535.664	3809.21	535.121	2462
807.564	17816.2	807.021	11784.9			535.564	3839.69	535.021	2500.14
807.464	17881.9	806.921	11788.8			535.464	3874.3	534.921	2544.98
807.364	17895	806.821	11686.8			535.364	3913.11	534.821	2596.96
807.264	17961.5	806.721	12080.2			535.264	3956.3	534.721	2656.43
807.164	18147	806.621	11999.9			535.164	4003.63	534.621	2723.71
807.064	18143.9	806.521	11958.9			535.064	4055.08	534.521	2798.84
806.964	18042.7	806.421	11929.5			534.964	4110.45	534.421	2881.76
806.864	18153.2	806.321	11934.9			534.864	4169.37	534.321	2972.22
806.764	18241.3	806.221	11956.6			534.764	4231.63	534.221	3069.67
806.664	18157.1	806.121	11815.9			534.664	4296.8	534.121	3173.43
806.564	18272.3	806.021	11960.4			534.564	4364.41	534.021	3282.62
806.464	18228.2	805.921	12012.2			534.464	4433.98	533.921	3396.24
806.364	18464.8	805.821	12107.3			534.364	4504.97	533.821	3513.29
806.264	18501.9	805.721	12286.6			534.264	4576.93	533.721	3632.74
806.164	18505	805.621	12183.8			534.164	4649.39	533.621	3753.67
806.064	18515.8	805.521	12248.8			534.064	4722.26	533.521	3875.51
805.964	18307	805.421	12180.7			533.964	4795.21	533.421	3998.65
805.864	18671.9	805.321	11950.4			533.864	4868.4	533.321	4123.9
805.764	18552.1	805.221	12179.2			533.764	4942.58	533.221	4253.44
805.664	18509.6	805.121	12138.2			533.664	5018.54	533.121	4390.83
805.564	18453.9	805.021	12232.5			533.564	5098.54	533.021	4541.15
805.464	18646.4	804.921	12172.2			533.464	5185.21	532.921	4711.07
805.364	18699.8	804.821	12333.8			533.364	5281.58	532.821	4908.84
805.264	18814.9	804.721	12316.8			533.264	5393.85	532.721	5143.95
805.164	18806.4	804.621	12153.7			533.164	5528.44	532.621	5426.6
805.064	18674.2	804.521	12085.6			533.064	5693.12	532.521	5766.86
804.964	18774.7	804.421	12152.9			532.964	5897.95	532.421	6173.63
804.864	18624	804.321	12185.4			532.864	6153.43	532.321	6653.49
804.764	18427.6	804.221	12237.9			532.764	6471.4	532.221	7209.62
804.664	18417.6	804.121	12321.4			532.664	6864.14	532.121	7840.74
804.564	18573.8	804.021	12169.9			532.564	7342.97	532.021	8540.5
804.464	18464	803.921	11998.3			532.464	7917.59	531.921	9297.55
804.364	18341.1	803.821	11867.7			532.364	8595.25	531.821	10096.1
804.264	18178	803.721	11999.9			532.264	9379.51	531.721	10916.6
804.164	18252.2	803.621	11985.9			532.164	10270.6	531.621	11737
804.064	18226.7	803.521	11974.3			532.064	11264	531.521	12534
803.964	18161.7	803.421	11995.2			531.964	12350.8	531.421	13283.9
803.864	18006.3	803.321	11798.1			531.864	13518.7	531.321	13963.4
803.764	18008.7	803.221	11949.6			531.764	14752.1	531.221	14549.8
803.664	18045	803.121	11863.8			531.664	16032.8	531.121	15023.2
803.564	18007.1	803.021	11783.4			531.564	17340	531.021	15364.9
803.464	17986.2	802.921	11693.7			531.464	18649.2	530.921	15560.6
803.364	17800.7	802.821	11852.2			531.364	19933	530.821	15601.5
803.264	17709.5	802.721	11844.5			531.264	21160.8	530.721	15487.6
803.164	17731.9	802.621	11904			531.164	22295.9	530.621	15230
803.064	17786	802.521	11744.7			531.064	23297.8	530.521	14852.9
802.964	17534	802.421	11721.5			530.964	24124.4	530.421	14393.5
802.864	17567.2	802.321	11592.5			530.864	24735.8	530.321	13899.3
802.764	17574.2	802.221	11806.6			530.764	25101.1	530.221	13421.3
802.664	17319.9	802.121	11671.3			530.664	25205.4	530.121	13005.2
802.564	17472.2	802.021	11544.5			530.564	25056.8	530.021	12678.5
802.464	17240.3	801.921	11529.1			530.464	24692	529.921	12443.5
802.364	17244.1	801.821	11505.9			530.364	24178.5	529.821	12271.1
802.264	17201.6	801.721	11514.4			530.264	23607	529.721	12104
802.164	17188.5	801.621	11461.8			530.164	23079	529.621	11868.8
802.064	17200.8	801.521	11519.8			530.064	22680.7	529.521	11494.8
801.964	17287.4	801.421	11481.1			529.964	22462.7	529.421	10931.7
801.864	17079.5	801.321	11433.2			529.864	22411.1	529.321	10164.2
801.764	16943.4	801.221	11327.3			529.764	22443.2	529.221	9216.01
801.664	16924.1	801.121	11301.8			529.664	22414.6	529.121	8145.98
801.564	16945	801.021	11383			529.564	22151.2	529.021	7031.37
801.464	16966.6	800.921	11282.5			529.464	21496.1	528.921	5950.76
801.364	16967.4	800.821	11276.3			529.364	20355.8	528.821	4968.58
801.264	16781.1	800.721	11247.7			529.264	18725.9	528.721	4126.85
801.164	16753.2	800.621	11132.5			529.164	16701.3	528.621	3441.78
801.064	17029.2	800.521	11311.8			529.064	14441.9	528.521	2908.78
800.964	17021.5	800.421	11270.1			528.964	12141.3	528.421	2509.33
800.864	16870	800.321	11242.3			528.864	9975.14	528.321	2218.49
800.764	16764.1	800.221	11165.7			528.764	8072.07	528.221	2010.37
800.664	16755.6	800.121	11276.3			528.664	6500.04	528.121	1862.12
800.564	16854.5	800.021	11120.9			528.564	5268.69	528.021	1755.68
800.464	16866.9	799.921	11297.2			528.464	4346.44	527.921	1677.69
800.364	16867.7	799.821	11228.4			528.364	3679.65	527.821	1618.85
800.264	16733.9	799.721	11240			528.264	3208.17	527.721	1572.81
800.164	16925.6	799.621	11168.1			528.164	2878.53	527.621	1535.52
800.064	17116.6	799.521	11297.9			528.064	2646.44	527.521	1504.28
799.964	16986.7	799.421	11381.4			527.964	2480.25	527.421	1477.34
799.864	17040	799.321	11341.2			527.864	2357.32	527.321	1453.55
799.764	17106.5	799.221	11245.4			527.764	2263.1	527.221	1432.12
799.664	17106.5	799.121	11359.8			527.664	2188.06	527.121	1412.5
799.564	17179.2	799.021	11370.6			527.564	2126.14	527.021	1394.32
799.464	17128.2	798.921	11451			527.464	2073.39	526.921	1377.29
799.364	17340	798.821	11492.7			527.364	2027.26	526.821	1361.19
799.264	17467.5	798.721	11546.1			527.264	1986.09	526.721	1345.86
799.164	17469.8	798.621	11599.4			527.164	1948.7	526.621	1331.17
799.064	17544.1	798.521	11728.5			527.064	1914.27	526.521	1317.01
798.964	17638.4	798.421	11791.9			526.964	1882.19	526.421	1303.31
798.864	17914.3	798.321	11870			526.864	1852.02	526.321	1290
798.764	17792.2	798.221	11727			526.764	1823.41	526.221	1277.02
798.664	17901.2	798.121	11825.9			526.664	1796.1	526.121	1264.32
798.564	17926.7	798.021	12016.9			526.564	1769.86	526.021	1251.88
798.464	18083.6	797.921	12214			526.464	1744.53	525.921	1250.95
798.364	18103.7	797.821	12138.2			526.364	1719.97	525.821	1302.44
798.264	18252.2	797.721	12207			526.264	1696.08	525.721	1267.43
798.164	18241.3	797.621	12372.5			526.164	1672.76	525.621	1287.56
798.064	18453.9	797.521	12375.5			526.064	1649.93	525.521	1247.95
797.964	18573.8	797.421	12381.7			525.964	1717.11	525.421	1271.66
797.864	18674.2	797.321	12568.8			525.864	1675.23	525.321	1232.12
797.764	19111	797.221	12726.5			525.764	1720.35	525.221	1226.12
797.664	19100.2	797.121	12782.9			525.664	1600.75	525.121	1206.71
797.564	19101.7	797.021	12874.9			525.564	1674.75	525.021	1239.09
797.464	19496	796.921	13040.4			525.464	1613.97	524.921	1211.61
797.364	19857.8	796.821	13286.2			525.364	1690.28	524.821	1260.86
797.264	19878.6	796.721	13448.5			525.264	1578.13	524.721	1296.79
797.164	20330.9	796.621	13618.6			525.164	1541.28	524.621	1227.93
797.064	20527.2	796.521	13640.2			525.064	1539.6	524.521	1187.22
796.964	20891.3	796.421	13682.8			524.964	1621.32	524.421	1179.88
796.864	21195.9	796.321	13978.8			524.864	1573.1	524.321	1229.27
796.764	21658.9	796.221	14092.5			524.764	1563.29	524.221	1280.45
796.664	21992.9	796.121	14260.2			524.664	1536.98	524.121	1273.34
796.564	22366.3	796.021	14371.5			524.564	1646.13	524.021	1266.23
796.464	22768.2	795.921	14423.3			524.464	1608.35	523.921	1227.46
796.364	23006.3	795.821	14418.7			524.364	1518.9	523.821	1263.72
796.264	23311.7	795.721	14588.7			524.264	1522.8	523.721	1226.66
796.164	23586.9	795.621	14592.6			524.164	1621.81	523.621	1174.61
796.064	23918.5	795.521	14744.1			524.064	1565.99	523.521	1195.9
795.964	24332.9	795.421	14729.4			523.964	1571.89	523.421	1202.26
795.864	24680.7	795.321	14850			523.864	1646.17	523.321	1240.32
795.764	25102	795.221	15007			523.764	1603.81	523.221	1233.39
795.664	25379.6	795.121	15122.1			523.664	1586.45	523.121	1274.79
795.564	25730.5	795.021	15167.8			523.564	1637.44	523.021	1282.9
795.464	26215.2	794.921	15178.6			523.464	1593.47	522.921	1179.31
795.364	26374.5	794.821	15117.5			523.364	1626.24	522.821	1227.39
795.264	26900.9	794.721	14960.6			523.264	1619.08	522.721	1262.15
795.164	27306	794.621	14622			523.164	1581.91	522.621	1268.63
795.064	27682.4	794.521	14235.5			523.064	1646.43	522.521	1195.1
794.964	27767.5	794.421	13792.5			522.964	1664.34	522.421	1264.92
794.864	27738.9	794.321	13195			522.864	1635.58	522.321	1201.41
794.764	27289	794.221	12683.2			522.764	1686.83	522.221	1221.24
794.664	26836	794.121	12047			522.664	1623.08	522.121	1262.75
794.564	26056	794.021	11649.7			522.564	1647.71	522.021	1217.59
794.464	25000	793.921	11216.8			522.464	1682.39	521.921	1200.77
794.364	23709	793.821	10823.3			522.364	1677.07	521.821	1258.98
794.264	22170.7	793.721	10722.8			522.264	1673.43	521.721	1127.18
794.164	20900.6	793.621	10407.4			522.164	1673.13	521.621	1157.06
794.064	19577.9	793.521	10165.4			522.064	1706.18	521.521	1128.6
793.964	18652.6	793.421	10263.6			521.964	1752.56	521.421	1218.48
793.864	17760.5	793.321	10127.5			521.864	1637.29	521.321	1273.36
793.764	17135.1	793.221	10024.7			521.764	1723.72	521.221	1266.57
793.664	16778	793.121	9897.19			521.664	1611.83	521.121	1181.47
793.564	16376	793.021	9912.65			521.564	1596.61	521.021	1283.05
793.464	15841.1	792.921	9894.87			521.464	1663.05	520.921	1252.96
793.364	15917.6	792.821	9870.9			521.364	1619.52	520.821	1232.88
793.264	15720.5	792.721	9774.27			521.264	1634.32	520.721	1201.13
793.164	15728.2	792.621	9749.54			521.164	1624.13	520.621	1256.04
793.064	15605.3	792.521	9775.82			521.064	1557.27	520.521	1220.96
792.964	15619.2	792.421	9787.42			520.964	1602.1	520.421	1239.21
792.864	15521.8	792.321	9738.71			520.864	1556.94	520.321	1204.14
792.764	15364.9	792.221	9822.2			520.764	1540.12	520.221	1199.07
792.664	15419.8	792.121	9901.82			520.664	1563.3	520.121	1235.67
792.564	15451.5	792.021	9981.45			520.564	1534.82	520.021	1183.94
792.464	15541.1	791.921	9886.36			520.464	1536.34	519.921	1235.54
792.364	15591.4	791.821	9909.56			520.364	1479.57	519.821	1203.81
792.264	15676.4	791.721	9885.59			520.264	1596.1	519.721	1163.75
792.164	15545	791.621	10026.3			520.164	1497.65	519.621	1210.36
792.064	15811.7	791.521	10160.8			520.064	1440.86	519.521	1233.64
791.964	15950.8	791.421	10164.7			519.964	1555.74	519.421	1256.92
791.864	16047.5	791.321	10172.4			519.864	1593.96	519.321	1220.21
791.764	16045.1	791.221	10253.6			519.764	1563.85	519.221	1235.16
791.664	15972.5	791.121	10243.5			519.664	1547.07	519.121	1241.78
791.564	16129.4	791.021	10246.6			519.564	1476.96	519.021	1268.4
791.464	16379.9	790.921	10332.4
791.364	16117	790.821	10297.6
791.264	16430.1	790.721	10244.3
791.164	16747.1	790.621	10216.5
791.064	16673.6	790.521	10370.3
790.964	16706.9	790.421	10231.1
790.864	16638.1	790.321	10421.3
790.764	16694.5	790.221	10463
790.664	16821.3	790.121	10400.4
790.564	16748.6	790.021	10439.9
790.464	16961.2	789.921	10303
790.364	17053.2	789.821	10374.9
790.264	17103.4	789.721	10391.9
790.164	17039.3	789.621	10344.8
790.064	16942.6	789.521	10316.9
789.964	16686.8	789.421	10263.6
789.864	16698.4	789.321	10155.4
789.764	16887	789.221	10256.6
789.664	16882.3	789.121	10190.9
789.564	16715.4	789.021	10235.8
789.464	16622.6	788.921	10160.8
789.364	16542.2	788.821	10075.8
789.264	16503.6	788.721	9969.08
789.164	16522.1	788.621	10021.6
789.064	16354.4	788.521	9990.72
788.964	16241.5	788.421	10078.1
788.864	16260	788.321	9958.26
788.764	16189.7	788.221	9887.91
788.664	16035.1	788.121	9886.36
788.564	16045.9	788.021	9830.7
788.464	15891.3	787.921	9884.82
788.364	15971.7	787.821	9937.38
788.264	15650.9	787.721	9964.44
788.164	15701.1	787.621	10041.7
788.064	15636.2	787.521	9829.93
787.964	15514.1	787.421	9788.19
787.864	15557.4	787.321	9795.15
787.764	15614.6	787.221	9836.89
787.664	15368.7	787.121	9811.38
787.564	15262.8	787.021	9914.19
787.464	15101.3	786.921	9866.26
787.364	15041	786.821	9767.32
787.264	15220.3	786.721	9812.15
787.164	15146.1	786.621	9844.62
787.064	15122.1	786.521	9816.02
786.964	14932	786.421	9892.55
786.864	15055.7	786.321	9916.51
786.764	14990.7	786.221	9929.65
786.664	14887.1	786.121	9863.17
786.564	14980.7	786.021	9860.85
786.464	14929.6	785.921	9935.84
786.364	15002.3	785.821	10064.2
786.264	14995.4	785.721	10022.4
786.164	14878.6	785.621	9917.28
786.064	15148.4	785.521	9824.52
785.964	15127.5	785.421	9761.13
785.864	15017.8	785.321	9769.64
785.764	15081.2	785.221	9842.3
785.664	15035.6	785.121	9901.05
785.564	15256.6	785.021	9969.85
785.464	15041	784.921	9955.16
785.364	15180.1	784.821	10051.8
785.264	15167.8	784.721	9934.29
785.164	15278.3	784.621	9935.84
785.064	15493.2	784.521	10032.5
784.964	15560.5	784.421	10135.3
784.864	15470.8	784.321	10226.5
784.764	15626.2	784.221	10180.1
784.664	15507.1	784.121	10228
784.564	15684.9	784.021	10398.9
784.464	15807	783.921	10511
784.364	15858.1	783.821	10556.6
784.264	15933.1	783.721	10542.7
784.164	16176.6	783.621	10504.8
784.064	16212.9	783.521	10566.6
783.964	16206.7	783.421	10727.4
783.864	16364.4	783.321	10925.3
783.764	16556.1	783.221	10962.4
783.664	16556.9	783.121	11013.5
783.564	16886.2	783.021	11000.3
783.464	17122	782.921	11150.3
783.364	17330.7	782.821	11246.9
783.264	17326.8	782.721	11418.5
783.164	17563.4	782.621	11556.1
783.064	17674.7	782.521	11746.3
782.964	17834.7	782.421	11891.6
782.864	18111.5	782.321	11954.2
782.764	18333.3	782.221	12347.7
782.664	18579.9	782.121	12648.4
782.564	18840.5	782.021	12995.5
782.464	19296.5	781.921	13392.1
782.364	19806	781.821	13814.2
782.264	20133	781.721	14053.8
782.164	20883.6	781.621	14546.2
782.064	21539.9	781.521	15126
781.964	22166.8	781.421	15486.2
781.864	22985.5	781.321	15897.5
781.764	24066.2	781.221	16530.6
781.664	24974.5	781.121	17077.2
781.564	26008	781.021	17530.2
781.464	27180.7	780.921	17891.2
781.364	28402.1	780.821	18273.8
781.264	29488.2	780.721	18505
781.164	30628.5	780.621	18998.1
781.064	31555.3	780.521	19268.7
780.964	32362.4	780.421	19666.8
780.864	33320.2	780.321	19827.6
780.764	34101	780.221	20269.8
780.664	34983.8	780.121	20511
780.564	35787.7	780.021	20733.6
780.464	36833.6	779.921	20705.8
780.364	37933.7	779.821	20665.6
780.264	38980.4	779.721	20250.5
780.164	40129.1	779.621	19355.3
780.064	41104.7	779.521	18344.9
779.964	41275.5	779.421	17107.3
779.864	41137.1	779.321	15654
779.764	40909.1	779.221	14244.7
779.664	39276.4	779.121	12895.8
779.564	36789.6	779.021	11860.7
779.464	33934	778.921	10972.5
779.364	30638.5	778.821	10139.9
779.264	27280.5	778.721	9506.8
779.164	24160.5	778.621	8990.41
779.064	21246.9	778.521	8651.05
778.964	18850.5	778.421	8501.08
778.864	17055.5	778.321	8251.39
778.764	15745.2	778.221	7945.27
778.664	14906.5	778.121	7826.22
778.564	14031.4	778.021	7740.41
778.464	13506.5	777.921	7705.63
778.364	13138.5	777.821	7676.25
778.264	12847.1	777.721	7544.06
778.164	12593.5	777.621	7510.82
778.064	12409.5	777.521	7346.17
777.964	12220.9	777.421	7299.01
777.864	11996	777.321	7306.74
777.764	12024.6	777.221	7356.99
777.664	11812.8	777.121	7354.67
777.564	11765.6	777.021	7350.03
777.464	11693.7	776.921	7403.37
777.364	11662	776.821	7302.88
777.264	11543	776.721	7188.47
777.164	11502.8	776.621	7177.64
777.064	11372.9	776.521	7124.3
776.964	11494.3	776.421	7089.52
776.864	11460.3	776.321	7019.94
776.764	11268.5	776.221	7218.61
776.664	11299.5	776.121	7125.85
776.564	11263.1	776.021	7016.85
776.464	11213.7	775.921	7094.93
776.364	11159.5	775.821	7029.99
776.264	11117.8	775.721	7135.13
776.164	11118.6	775.621	7014.53
776.064	11146.4	775.521	7011.44
775.964	11193.6	775.421	7026.9
775.864	11080.7	775.321	7002.94
775.764	11034.3	775.221	6869.2
775.664	10991	775.121	6980.52
775.564	11017.3	775.021	6965.06
775.464	11052.1	774.921	7043.14
775.364	11007.3	774.821	6829.78
775.264	10961.7	774.721	6873.84
775.164	10816.3	774.621	6884.66
775.064	10804.7	774.521	6828.23
774.964	10838	774.421	6816.64
774.864	10786.2	774.321	6981.29
774.764	10838.7	774.221	6731.6
774.664	10759.9	774.121	6762.52
774.564	10665.6	774.021	6729.28
774.464	10728.2	773.921	6771.03
774.364	10793.9	773.821	6865.34
774.264	10655.5	773.721	6771.03
774.164	10667.1	773.621	6736.24
774.064	10570.5	773.521	6931.05
773.964	10616.9	773.421	6762.52
773.864	10555.8	773.321	6815.86
773.764	10695	773.221	6876.16
773.664	10550.4	773.121	6703.77
773.564	10774.6	773.021	6632.65
773.464	10566.6	772.921	6681.35
773.364	10571.3	772.821	6692.95
773.264	10626.2	772.721	6654.3
773.164	10584.4	772.621	6766.39
773.064	10556.6	772.521	6728.51
772.964	10537.3	772.421	6674.4
772.864	10353.3	772.321	6763.3
772.764	10368	772.221	6756.34
772.664	10471.5	772.121	6663.57
772.564	10466.9	772.021	6629.56
772.464	10419.8	771.921	6726.96
772.364	10494	771.821	6583.18
772.264	10341.7	771.721	6570.81
772.164	10379.6	771.621	6605.6
772.064	10427.5	771.521	6590.14
771.964	10296.9	771.421	6600.96
771.864	10442.2	771.321	6617.97
771.764	10405.8	771.221	6543.75
771.664	10313.9	771.121	6631.11
771.564	10208	771.021	6695.27
771.464	10069.6	770.921	6543.75
771.364	10247.4	770.821	6614.87
771.264	10265.9	770.721	6593.23
771.164	10185.5	770.621	6551.48
771.064	10218.8	770.521	6438.62
770.964	10211.8	770.421	6463.36
770.864	10276.8	770.321	6481.14
770.764	10197.1	770.221	6353.59
770.664	10133	770.121	6415.43
770.564	10046.4	770.021	6391.47
770.464	10114.4	769.921	6495.05
770.364	9986.86	769.821	6427.02
770.264	10016.2	769.721	6321.12
770.164	9995.36	769.621	6335.03
770.064	9979.9	769.521	6185.06
769.964	9951.3	769.421	6188.93
769.864	9887.91	769.321	6229.9
769.764	9870.9	769.221	6245.36
769.664	9781.23	769.121	6195.89
769.564	9621.21	769.021	6158.01
769.464	9603.43	768.921	6086.12
769.364	9611.16	768.821	6059.06
769.264	9654.45	768.721	5984.85
769.164	9483.61	768.621	5932.28
769.064	9412.49	768.521	5871.21
768.964	9343.69	768.421	5998.76
768.864	9155.84	768.321	5779.22
768.764	9161.25	768.221	5875.85
768.664	9097.87	768.121	5838.74
768.564	8899.2	768.021	5837.2

## Sheet: Fig3a&c
Data for Fig.3a																									Data for Fig.3c
NS											NR
Potential vs. RHE (V)	1.73	1.63	1.53	1.43	1.33	1.23	1.13	1.03			Potential vs. RHE (V)	1.73	1.63	1.53	1.43	1.33	1.23	1.13	1.03						CV			AFM
Raman Shift (cm-1)	Intensity (a.u.)	Intensity (a.u.)	Intensity (a.u.)	Intensity (a.u.)	Intensity (a.u.)	Intensity (a.u.)	Intensity (a.u.)	Intensity (a.u.)			Raman Shift (cm-1)	Intensity (a.u.)	Intensity (a.u.)	Intensity (a.u.)	Intensity (a.u.)	Intensity (a.u.)	Intensity (a.u.)	Intensity (a.u.)	Intensity (a.u.)						Potential vs.RHE (V)	J (mA/cm2)		Potential vs.RHE (V)	Averagne Height
1350.39	311.302	49.0289	52.7578	82.5164	129.735	100.002	201.781	131.359			1320.38	305.249	159.358	154.407	74.0209	82.8485	161.808	142.827	90.8272						0.924	-0.00996		0.924	59.2567
1348.73	331.762	180.039	49.8546	107.281	112.429	65.8652	60.9865	149.198			1318.71	227.52	129.998	91.5059	112.727	49.3067	145.309	160.618	84.9674						0.925	0.01712		1.024	58.8597
1347.06	392.453	108.774	66.8079	3.22641	149.065	112.514	125.165	151.156			1317.03	247.238	145.957	93.2499	43.5241	98.3157	158.269	137.159	83.2349						0.926	0.0346		1.124	63.0368
1345.4	360.017	119.76	18.7367	14.3606	131.791	135.17	106.796	94.8993			1315.36	227.991	118.176	55.4401	88.2108	94.6109	118.644	105.463	53.6697						0.927	0.05511		1.224	63.8893
1343.73	319.15	55.5097	97.0421	10.3426	113.313	145.204	91.2781	168.32			1313.69	206.982	101.339	102.007	52.5935	104.823	120.039	183.028	54.0056						0.928	0.05471		1.324	62.9954
1342.07	231.78	64.0778	95.8877	50.2432	94.8589	123.706	65.8104	67.1306			1312.02	170.054	140.712	77.3896	86.475	90.1872	116.18	126.607	69.7976						0.929	0.07084		1.424	61.1164
1340.4	245.992	35.02	58.6327	18.9641	27.4516	87.089	209.54	111.449			1310.34	168.533	111.391	65.9577	80.815	90.46	130.187	87.7237	69.099						0.93	0.08613		1.524	59.1377
1338.73	285.594	123.352	111.584	95.1727	159.619	56.7927	94.5025	60.5693			1308.67	190.013	149.184	98.0003	61.9851	55.9673	92.7053	21.0498	48.8321						0.931	0.09093
1337.07	261.773	103.611	52.675	91.1379	84.9122	50.4583	47.7283	59.9455			1307	107.125	71.5101	33.8905	73.0923	77.1023	64.6946	120.19	21.3659						0.932	0.0988
1335.4	288.711	83.8383	67.7132	93.1563	73.8786	94.5302	86.2208	104.259			1305.32	142.756	71.8608	52.7584	26.7412	54.5418	100.759	90.5998	53.6217						0.933	0.11062
1333.73	203.66	56.9944	8.816	52.8167	73.874	115.909	110.489	148.56			1303.65	183.676	31.6655	37.3917	62.9792	63.7555	95.8587	71.3158	41.605						0.934	0.11804
1332.06	298.247	88.7794	34.6479	39.7169	130.143	137.279	58.0548	120.201			1301.97	129.127	60.0899	65.4628	45.3631	55.1017	78.3644	92.1731	85.1614						0.935	0.12676
1330.39	217.497	43.1012	62.2582	88.6163	66.5713	94.422	96.5128	91.8634			1300.3	111.715	79.1492	75.0998	38.5188	23.631	78.7197	32.775	56.6821						0.936	0.13947
1328.73	259.286	23.2012	17.779	18.0671	60.499	89.3537	109.4	144.082			1298.62	113.744	10.9278	71.5764	43.6348	14.989	74.8772	76.2599	25.1289						0.937	0.14862
1327.06	254.627	52.5149	-6.87693	29.1643	45.8872	45.2715	1.64481	86.7262			1296.95	114.007	-15.1943	15.4467	66.6821	2.38402	43.7622	58.0256	64.5457						0.938	0.16391
1325.39	209.884	100.53	101.728	25.1454	82.618	57.8375	74.1382	101.986			1295.27	135.463	83.3143	67.1648	44.2961	49.2773	46.2235	50.0812	54.5958						0.939	0.17044
1323.72	116.643	94.5809	-5.77885	95.1523	91.2482	42.7215	24.5971	94.8175			1293.59	112.768	96.1225	38.6671	37.4544	22.7915	17.2261	53.4467	72.4024						0.94	0.18049
1322.05	156.388	20.6437	25.3533	9.55818	63.2468	45.2233	72.9381	81.0638			1291.92	155.398	63.7717	73.2697	58.0956	45.8724	68.9645	52.7007	55.261						0.941	0.18573
1320.38	185.586	54.4666	108.651	47.826	102.433	129.466	94.3148	73.9176			1290.24	115.06	4.9718	22.4444	53.6416	62.0069	52.5532	57.0923	34.0172						0.942	0.1984
1318.71	39.7503	116.336	-34.8052	43.8028	97.6664	51.4865	-3.40476	61.5079			1288.56	74.7412	13.1208	51.7793	46.8001	65.2552	58.1545	53.2645	17.9186						0.943	0.19929
1317.03	100.63	49.3574	23.263	44.31	62.4001	27.5937	0.9668	136.114			1286.88	120.88	19.7105	45.6377	7.72251	50.674	44.896	36.0879	32.636						0.944	0.20364
1315.36	172.044	150.927	72.302	56.8884	89.4001	42.6712	69.1011	89.4446			1285.21	64.7042	32.5199	38.1851	2.08607	52.9328	58.8762	49.7213	10.3838						0.945	0.21809
1313.69	192.864	4.31491	58.3763	36.2688	104.202	94.1798	72.0339	61.25			1283.53	84.3759	43.7691	47.8032	37.0297	15.5908	35.1525	42.819	35.3615						0.946	0.23204
1312.02	220.016	28.557	-9.48236	-19.0342	42.1637	89.1414	56.5508	100.26			1281.85	88.1729	16.1395	15.4143	27.8083	18.8461	12.4865	0	14.1449						0.947	0.23204
1310.34	110.246	41.0479	-0.04115	-1.92854	77.7288	35.1276	52.4005	87.8955			1280.17	65.5307	39.8245	30.2813	42.4489	-2.63927	41.1194	26.972	50.3966						0.948	0.2504
1308.67	320.68	128.348	9.38631	6.12357	23.0677	61.4977	55.3295	82.1272			1278.49	51.7094	-17.3227	4.46964	-14.4786	8.53279	69.7396	5.71825	37.3922						0.949	0.2552
1307	164.65	35.5089	-0.96227	5.12705	51.3346	32.624	34.1926	27.6594			1276.81	22.0389	34.33	49.5005	4.93264	22.667	0.000504319	27.5492	39.7773						0.95	0.26876
1305.32	27.6563	106.331	83.8741	11.6653	57.6665	7.26565e-13	65.4235	158.805			1275.12	80.4485	54.8891	31.5641	29.1034	-4.73851	50.5843	38.092	82.151						0.951	0.28711
1303.65	134.896	55.5366	-7.31216	82.9878	85.9411	52.7152	62.6825	81.9886			1273.44	77.1998	38.1616	25.4352	36.5761	14.3357	12.2547	60.932	42.4942						0.952	0.2836
1301.97	176.874	109.894	28.9963	3.64237	93.5078	112.936	71.2578	84.1496			1271.76	52.826	1.25429	17.9978	63.1104	27.4704	30.4015	37.6408	32.5773						0.953	0.28142
1300.3	128.388	14.6598	4.2526	10.1753	-1.09358e-11	70.2881	30.3298	74.4794			1270.08	74.2271	31.1226	44.6368	40.7867	5.0226	62.1294	48.1747	0.12149						0.954	0.29542
1298.62	117.806	94.618	-13.3132	3.152	83.1028	104.149	84.1483	141.091			1268.4	99.1383	45.4558	9.68255	48.249	20.129	38.4542	77.1443	32.2205						0.955	0.30764
1296.95	8.24555e-09	60.0751	-29.0867	-5.37311	90.7064	92.8664	0.82461	176.128			1266.71	25.5147	13.2281	57.2703	24.7464	41.1557	55.5392	37.4783	33.5788						0.956	0.32684
1295.27	-8.30832e-09	81.5517	84.2819	16.2062	87.3661	70.3107	44.7304	86.285			1265.03	59.2208	15.1472	6.61197	50.0654	26.6196	30.8316	14.2137	30.8395						0.957	0.326
1293.59	103.018	0.26704	21.8486	45.2976	108.378	100.396	78.7236	49.0549			1263.35	3.22502	68.2541	3.11328	23.0002	21.9638	54.1771	19.6256	27.0781						0.958	0.34169
1291.92	105.137	70.684	95.6922	5.17599	40.5857	151.767	135.303	113.015			1261.67	-1.2797e-13	46.8989	27.1059	3.0862	25.2068	56.6294	33.2236	47.883						0.959	0.33822
1290.24	182.911	127.033	130.059	32.7524	79.8691	52.8147	121.238	92.8861			1259.98	9.08171	59.664	36.6917	-3.73194	62.9906	21.5005	25.3265	34.9095						0.96	0.34782
1288.56	227.062	118.004	116.014	40.7677	53.4849	99.1684	57.7586	131.87			1258.3	76.1531	80.1735	0.4751	20.3781	78.0628	53.1822	45.056	46.495						0.961	0.35876
1286.88	31.8033	274.532	159.3	62.3091	120.737	149.259	73.3597	138.02			1256.61	69.4009	41.7835	29.6842	23.0711	38.8726	70.2422	39.2059	49.8927						0.962	0.36662
1285.21	76.008	83.5264	104.036	97.3669	151.509	66.6504	105.889	90.3542			1254.93	59.1387	77.7829	27.4904	37.6515	25.3422	70.6033	43.5847	16.474						0.963	0.37316
1283.53	172.69	81.4025	97.1424	64.7888	93.5714	135.501	103.126	96.5249			1253.24	57.6622	9.97855	43.6034	53.4131	39.4264	64.7064	0.93139	20.8988						0.964	0.3832
1281.85	200.092	-2.707e-12	-2.86261	62.2714	74.5506	84.2146	151.149	128.942			1251.55	80.7682	28.9331	54.4795	29.9489	55.4756	53.5985	38.0266	70.2969						0.965	0.39413
1280.17	49.1528	149.286	61.8546	41.7303	60.4102	156.787	76.4411	0			1249.87	121.419	35.4931	-2.85842e-13	18.3763	89.2585	44.5813	63.8645	61.4224						0.966	0.4068
1278.49	181.497	109.767	58.5258	73.7561	74.2204	111.775	130.086	116.375			1248.18	65.5236	28.1172	38.3212	34.1289	69.8157	53.2863	45.7567	71.9635						0.967	0.41338
1276.81	89.3926	114.484	65.9248	24.6944	84.3952	123.048	151.279	100.272			1246.49	16.6727	64.0807	68.7868	67.6886	39.545	93.2495	48.0875	72.2854						0.968	0.42951
1275.12	100.092	84.2388	141.29	121.253	129.78	109.318	123.13	101.225			1244.81	25.7342	16.4717	63.9725	62.0494	43.7602	86.3133	58.5873	34.8203						0.969	0.43169
1273.44	186.274	165.72	98.5719	93.2115	130.256	103.094	187.997	148.058			1243.12	52.3305	38.499	12.1493	55.2247	71.6062	60.6319	53.7672	48.4231						0.97	0.44218
1271.76	73.3281	86.5276	75.5333	138.699	55.5206	131.859	172.529	40.2564			1241.43	59.6275	38.864	38.6828	47.2158	65.9674	56.8309	55.0747	109.998						0.971	0.452
1270.08	105.036	91.1097	82.8866	41.6638	110.625	156.866	69.7351	63.5148			1239.74	52.896	74.7933	53.4558	41.5823	43.5978	59.2777	60.4635	43.9724						0.972	0.46133
1268.4	138.844	107.288	31.2471	69.1445	74.7622	200.598	79.6447	136.54			1238.05	107.512	-6.78533	27.7684	52.5592	69.4567	57.5606	30.1385	77.9706						0.973	0.47956
1266.71	153.805	162.97	104.705	72.6238	89.8523	166.897	162.761	94.3081			1236.36	53.462	33.7758	30.7948	50.4837	73.6597	57.9256	67.1548	97.6717						0.974	0.47556
1265.03	156.216	193.009	126.312	80.5968	149.801	103.252	131.821	202.656			1234.67	43.2337	21.78	66.4291	97.0248	69.9916	36.4418	86.8166	70.4488						0.975	0.49022
1263.35	123.053	195.104	155.047	33.1157	155.198	119.515	107.931	157.824			1232.98	33.0106	9.79032	18.5855	75.9711	64.3585	43.0532	53.448	71.7888						0.976	0.49778
1261.67	140.159	225.058	58.7611	77.0537	166.664	144.506	85.4568	135.265			1231.29	22.7917	34.8751	19.0028	67.963	65.6095	71.5	59.8518	80.2634						0.977	0.50711
1259.98	113.33	127.151	160.678	58.0562	78.8039	135.805	130.512	138.889			1229.6	26.5839	5.90147	70.257	51.6634	68.8259	95.7758	63.1957	69.3696						0.978	0.51956
1258.3	138.837	284.827	160.802	104.963	153.287	102.166	123.509	100.662			1227.91	33.8752	51.0472	34.1722	106.452	41.5763	82.6194	50.2346	96.1825						0.979	0.53244
1256.61	141.343	207.788	87.7532	178.801	155.098	188.25	78.5458	160.537			1226.22	70.9123	51.4105	54.1287	91.3341	74.2713	111.039	58.6731	108.721						0.98	0.53867
1254.93	179.417	369.957	180.65	114.881	182.343	169.578	136.219	153.715			1224.53	102.685	79.5515	102.735	64.3805	67.6604	65.6763	66.0901	71.346						0.981	0.55111
1253.24	173.587	211.601	145.071	133.306	120.026	153.409	146.08	144.288			1222.83	46.9851	55.2229	60.1534	84.7938	80.6931	45.2641	41.9364	82.8651						0.982	0.56356
1251.55	312.008	180.957	80.9672	156.211	183.594	228.214	126.429	196.293			1221.14	139.956	87.9782	51.4447	98.0958	74.0833	66.4038	53.4262	94.3793						0.983	0.57333
1249.87	172.441	268.66	136.339	176.114	152.785	155.981	109.595	145.066			1219.45	52.8028	43.6116	34.929	59.3224	108.704	95.8405	100.535	107.924						0.984	0.57778
1248.18	152.048	277.396	100.769	107.762	138.935	197.126	150.35	227.105			1217.75	100.283	84.0639	57.464	66.7068	145.272	77.5122	72.3203	91.9512						0.985	0.59822
1246.49	62.7503	225.784	141.839	76.8246	96.0818	230.784	91.3911	264.713			1216.06	58.6157	79.7961	60.4709	80.0013	56.2323	100.706	66.5007	123.802						0.986	0.60622
1244.81	180.263	139.373	184.665	180.449	128.217	185.993	172.841	276.197			1214.37	97.3387	57.0376	128.521	124.036	79.0622	98.9875	94.2501	107.833						0.987	0.62089
1243.12	212.137	317.307	76.0519	128.583	171.228	208.439	167.234	185.864			1212.67	62.6779	40.4518	84.6878	80.5593	59.7092	78.5962	47.7517	107.124						0.988	0.63822
1241.43	116.678	177.532	117.077	103.638	209.399	217.189	196.709	175.188			1210.98	101.383	93.1929	98.088	96.2037	99.1962	93.4778	43.9757	112.516						0.989	0.648
1239.74	163.199	223.203	142.051	151.907	131.583	271.97	158.83	129.294			1209.28	115.627	88.9286	68.5823	87.0232	67.1039	105.243	85.9428	63.0172						0.99	0.648
1238.05	157.553	171.501	163.447	227.041	225.334	161.292	171.46	202.137			1207.58	114.153	53.8711	75.4804	101.476	102.651	106.635	73.0142	87.7243						0.991	0.67422
1236.36	91.4322	293.542	156.351	196.115	77.5328	214.822	175.669	281.475			1205.89	103.954	60.3926	81.0755	111.196	88.2084	124.609	104.796	106.324						0.992	0.66756
1234.67	190.122	255.681	179.498	184.611	165.242	233.516	151.836	173.021			1204.19	60.6085	36.1313	77.5743	112.645	97.2842	79.367	70.538	143.2						0.993	0.68978
1232.98	132.401	217.808	188.398	216.4	169.636	278.308	240.145	176.734			1202.49	92.2938	68.8124	48.0976	91.6583	104.397	104.592	76.9178	109.986						0.994	0.70178
1231.29	222.736	404.484	103.024	134.756	215.073	218.689	177.068	279.505			1200.8	69.8992	72.2504	88.7549	95.4699	65.4835	104.948	60.9579	107.246						0.995	0.712
1229.6	192.165	190.621	195.493	191.904	283.425	238.618	158.851	255.842			1199.1	59.7205	78.763	89.1475	115.802	121.548	101.162	110.986	108.567						0.996	0.73289
1227.91	128.287	319.308	232.805	211.735	238.371	285.869	189.666	236.104			1197.4	124.508	77.5851	111.606	146.743	104.181	109.801	101.116	151.497						0.997	0.73467
1226.22	120.703	151.769	101.248	183.833	229.529	293.358	206.462	239.827			1195.7	123.036	87.1683	69.1688	116.327	106.392	137.067	85.1615	106.135						0.998	0.75111
1224.53	129.804	298.851	191.859	103.761	206.234	242.489	172.846	226.627			1194	123.308	76.7675	83.8358	111.871	140.887	93.9528	107.763	132.815						0.999	0.76
1222.83	143.084	272.394	268.209	305.454	185.374	295.919	202.234	259.004			1192.3	88.7383	121.69	104.981	119.207	105.92	129.487	81.673	135.143						1	0.77822
1221.14	181.358	266.729	289.459	232.841	219.973	261.21	238.604	213.279			1190.6	115.145	103.605	118.336	159.548	132.576	125.701	116.433	139.498						1.001	0.796
1219.45	148.866	291.085	182.841	218.368	206.372	246.371	199.404	261.274			1188.9	143.28	79.3846	123.905	96.153	126.957	126.052	101.504	130.672						1.002	0.8
1217.75	126.811	534.942	140.175	224.756	259.045	292.327	291.709	341.778			1187.2	160.957	92.0295	121.695	94.0594	116.453	119.166	84.5562	137.053						1.003	0.82178
1216.06	202.567	302.706	269.69	210.29	215.357	287.414	227.339	339.008			1185.5	131.633	110.81	103.934	129.664	138.202	125.721	102.067	112.019						1.004	0.82444
1214.37	111.906	370.837	312.19	286.658	237.926	282.505	267.862	258.222			1183.8	163.227	146.465	118.57	179.385	150.17	117.805	108.426	170.065						1.005	0.84089
1212.67	77.4519	279.556	242.892	220.082	235.216	232.97	279.009	320.491			1182.1	200.025	136.069	117.656	154.898	139.667	108.859	112.757	175.418						1.006	0.85422
1210.98	228.067	396.089	278.271	291.948	248.167	296.248	246.826	302.151			1180.4	177.67	99.5954	101.201	102.167	116.473	121.609	135.313	164.568						1.007	0.87067
1209.28	81.3935	385.582	265.748	259.624	196.146	349.587	260.766	338.405			1178.7	129.24	152.103	152.081	147.151	113.793	110.602	102.18	141.574						1.008	0.88578
1207.58	435.633	469.669	159.258	274.917	275.288	319.899	273.302	331.775			1176.99	183.409	175.449	138.214	145.044	133.565	139.866	127.765	163.124						1.009	0.90578
1205.89	239.152	392.175	240.699	230.711	261.796	250.59	263.485	358.926			1175.29	181.931	79.2003	168.355	124.114	139.665	153.634	133.101	181.628						1.01	0.91111
1204.19	136.249	319.302	244.124	219.238	313.256	277.904	269.03	395.163			1173.59	182.192	148.537	148.02	134.95	134.054	159.139	103.026	147.517						1.011	0.93289
1202.49	170.475	396.343	252.856	249.396	203.609	383.204	282.949	263.902			1171.88	177.241	150.416	163.915	136.373	138.199	124.402	107.354	134.662						1.012	0.94489
1200.8	215.085	427.205	250.951	255.758	275.515	352.304	330.356	379.339			1170.18	118.445	149.228	141.003	163.659	109.185	144.353	96.5119	172.372						1.013	0.96622
1199.1	195.343	315.096	259.666	276.977	280.108	320.183	314.949	278.002			1168.47	189.922	88.3037	125.86	152.144	133.809	165.327	109.939	135.253						1.014	0.97689
1197.4	279.394	364.344	252.437	305.615	228.245	306.637	331.635	363.555			1166.77	146.777	148.388	132.698	117.13	137.952	149.171	147.618	159.806						1.015	0.98667
1195.7	261.757	478.058	342.564	227.297	267.702	316.6	328.786	344.003			1165.06	157.461	194.667	184.768	158.498	140.143	156.733	144.859	142.916						1.016	1.00622
1194	213.029	428.13	301.683	342.06	328.768	398.286	339.882	368.562			1163.36	123.021	155.204	154.118	162.26	159.871	195.211	129.978	171.497						1.017	1.02711
1192.3	263.889	557.846	292.664	278.615	336.993	416.882	332.848	416.454			1161.65	171.877	143.305	150.609	175.414	153.288	169.786	148.436	140.471						1.018	1.03956
1190.6	310.597	526.29	326.098	296.836	342.826	378.613	345.331	347.664			1159.94	166.938	157.423	165.184	181.517	173.978	164.977	152.749	167.019						1.019	1.05511
1188.9	253.652	538.458	334.752	334.338	325.866	362.606	378.708	391.664			1158.24	139.456	208.247	131.976	104.275	139.158	159.14	151.002	174.373						1.02	1.07422
1187.2	128.357	246.779	299.193	305.06	281.331	339.196	338.232	404.554			1156.53	188.277	213.168	176.239	146.769	150.107	162.572	142.19	140.339						1.021	1.08711
1185.5	266.287	495.967	415.672	339.577	271.613	388.678	377.166	434.285			1154.82	141.735	120.232	183.052	169.299	129.906	169.092	151.548	195.125						1.022	1.104
1183.8	259.16	381.52	342.986	301.412	309.881	365.276	350.632	413.498			1153.11	181.868	141.986	184.701	174.221	150.582	175.609	151.821	156.056						1.023	1.12622
1182.1	229.273	471.804	273.862	405.596	290.592	415.969	294.873	426.393			1151.4	253.171	163.731	138.616	194.387	171.248	132.731	147.051	198.709						1.024	1.136
1180.4	197.345	559.72	314.29	317.035	274.919	475.281	403.383	371.971			1149.7	158.143	176.298	153.171	179.368	164.672	172.173	134.215	170.75						1.025	1.15689
1178.7	312.432	555.61	367.059	379.674	329.972	466.691	337.895	426.3			1147.99	128.97	139.976	162.56	169.044	184.353	174.57	156.674	187.166						1.026	1.18
1176.99	276.396	569.863	329.745	377.093	349.067	460.575	368.433	474.14			1146.28	146.561	147.962	155.186	162.24	180.693	155.373	147.875	159.222						1.027	1.19422
1175.29	256.946	547.314	375.415	276.747	350.196	416.222	364.183	318.856			1144.57	138.178	140.674	163.281	174.185	164.399	174.222	140.087	179.663						1.028	1.21511
1173.59	326.48	533.939	387.526	377.856	364.51	537.154	458.67	393.873			1142.86	218.065	131.864	185.548	177.924	133.537	165.311	118.198	144.68						1.029	1.228
1171.88	265.696	545.811	327.28	428.578	415.946	423.759	416.862	395.156			1141.14	169.873	161.214	133.081	150.04	148.349	121.466	121.502	155.042						1.03	1.24489
1170.18	233.907	573.725	466.407	371.215	401.531	390.545	426.501	399.029			1139.43	170.14	172.239	147.614	149.098	149.556	125.928	148.974	193.598						1.031	1.27111
1168.47	311.72	509.764	370.885	405.636	400.299	462.108	395.835	395.152			1137.72	208.457	134.443	181.457	199.663	136.197	164.282	157.304	166.689						1.032	1.28356
1166.77	354.377	631.735	457.03	374.937	342.842	457.245	377.686	476.571			1136.01	162.03	148.521	116.151	196.369	165.56	201.592	140.465	216.297						1.033	1.29956
1165.06	390.834	595.277	509.635	435.967	311.739	464.705	444.279	392.59			1134.3	146.741	171.742	166.718	190.734	141.526	140.326	125.647	131.024						1.034	1.32667
1163.36	363.244	547.338	371.853	420.065	346.441	451.226	449.735	421.028			1132.58	117.632	225.442	179.943	175.743	138.851	148.884	176.237	176.593						1.035	1.34267
1161.65	259.26	650.789	309.904	374.596	338.092	448.837	459.354	520.483			1130.87	145.56	172.427	154.563	158.419	187.596	142.046	133.25	176.872						1.036	1.37289
1159.94	326.739	623.449	380.111	426.715	394.312	488.308	506.447	426.24			1129.16	173.475	157.532	175.501	143.441	177.152	170.093	126.49	167.094						1.037	1.39067
1158.24	336.397	589.217	400.964	428.559	448.127	460.069	450.82	471.449			1127.44	142.654	130.456	146.276	142.497	160.894	150.945	111.689	129.167						1.038	1.40756
1156.53	269.694	532.053	435.891	467.343	467.277	457.686	493.73	503.739			1125.73	160.198	165.84	144.064	154.41	117.497	193.335	130.069	180.726						1.039	1.43111
1154.82	454.803	598.646	400.376	482.473	421.919	584.482	411.773	454.739			1124.01	174.28	118.979	141.851	163.979	117.737	151.634	143.415	162.913						1.04	1.44622
1153.11	297.357	603.319	357.832	499.071	404.062	504.587	485.183	462.522			1122.3	115.864	143.692	149.92	159.525	160.617	126.352	109.53	115.968						1.041	1.47867
1151.4	338.019	683.562	438.489	469.888	414.883	520.647	453.18	502.548			1120.58	152.384	150.13	139.997	174.927	127.906	132.85	92.7373	128.315						1.042	1.5
1149.7	403.427	651.521	387.151	428.907	479.431	478.919	484.959	461.336			1118.87	111.252	150.479	115.95	141.278	118.457	120.904	124.162	136.639						1.043	1.51556
1147.99	413.153	635.499	411.469	392.373	437.734	482.69	404.462	465.264			1117.15	158.106	161.477	127.871	135.662	130.317	103.841	98.3382	153.995						1.044	1.53822
1146.28	363.114	743.078	384.774	444.391	454.539	540.531	491.663	505.281			1115.43	96.2994	143.571	142.354	135.885	149.917	132.87	121.717	155.282						1.045	1.56844
1144.57	370.817	619.426	424.898	429.997	411.695	540.604	474.924	518.228			1113.72	163.825	130.234	170.95	118.602	126.917	111.717	107.949	128.464						1.046	1.58667
1142.86	335.265	557.587	389.416	471.658	429.711	469.438	393.098	473.209			1112	157.202	180.759	139.214	123.493	115.541	121.282	96.1948	165.879						1.047	1.61067
1141.14	349.184	511.766	397.881	398.281	414.341	464.62	383.312	472.004			1110.28	188.494	106.621	134.438	117.884	119.65	107.305	97.4882	153.117						1.048	1.63956
1139.43	420.777	664.921	469.591	431.084	401.372	441.389	387.374	434.754			1108.56	162.917	123.695	114.269	123.937	127.626	114.82	116.834	135.344						1.049	1.64978
1137.72	517.061	507.006	377.901	435.866	395.571	491.818	513.23	464.464			1106.85	96.0134	157.475	140.279	136.983	123.993	146.883	98.0677	121.59						1.05	1.68133
1136.01	454.813	646.331	482.945	375.809	410.042	439.144	358.13	429.819			1105.12	149.687	87.9503	130.375	159.347	78.7868	76.6606	102.368	113.859						1.051	1.71067
1134.3	279.417	552.441	405.334	399.755	440.004	445.387	456.267	526.436			1103.41	136.189	121.723	125.603	114.111	104.166	111.785	101.655	150.231						1.052	1.73378
1132.58	324.278	506.557	376.907	403.068	413.981	472.482	475.522	436.49			1101.69	102.043	108.414	131.086	118.993	97.6408	114.181	96.9346	126.462						1.053	1.75467
1130.87	350.62	581.751	369.549	443.194	411.797	488.529	413.182	455.908			1099.97	186.655	128.506	114.782	111.059	106.578	141.104	96.2231	125.746						1.054	1.78
1129.16	263.851	595.22	383.248	422.939	359.619	400.355	361.93	439.32			1098.25	126.705	118.237	127.95	129.912	91.361	108.752	86.4981	164.094						1.055	1.81244
1127.44	368.362	537.872	400.446	430.66	396.749	438.48	411.6	460.027			1096.53	126.987	85.2141	86.0397	126.634	85.8085	111.148	94.8028	151.352						1.056	1.83022
1125.73	370.056	628.921	307.142	383.928	299.399	416.539	396.3	386.909			1094.8	111.792	90.1294	112.012	101.243	87.0177	112.521	101.102	107.581						1.057	1.85733
1124.01	353.268	484.814	341.878	363.7	321.079	464.449	466.663	433.328			1093.08	137.868	101.108	122.609	127.065	113.324	121.04	94.3857	111.874						1.058	1.88711
1122.3	229.654	459.41	436.198	386.138	335.622	403.317	339.477	360.26			1091.36	167.37	119.663	112.724	121.462	109.7	124.452	67.6592	83.1415						1.059	1.90622
1120.58	202.666	614.228	407.79	408.564	299.032	347.114	324.203	415.667			1089.64	85.1527	109.409	64.4559	118.188	112.832	123.78	84.9658	120.454						1.06	1.93867
1118.87	286.613	477	367.126	379.523	344.507	388.891	266.137	356.773			1087.91	102.627	68.8492	91.6863	95.1438	139.114	123.107	85.2605	118.738						1.061	1.96444
1117.15	276.083	510.841	366.77	362.253	359.065	381.686	326.803	428.856			1086.19	63.4072	131.34	120.183	131.406	109.446	122.436	51.5551	107.024						1.062	1.98933
1115.43	228.62	530.965	401.44	292.086	349.859	483.409	365.361	440.589			1084.47	103.205	75.6452	92.4038	82.7957	83.6478	110.544	75.8526	145.304						1.063	2.02489
1113.72	211.982	551.059	359.047	382.099	275.318	417.458	272.834	407.411			1082.74	136.117	97.2149	96.597	122.53	97.3859	94.5802	49.1619	116.595						1.064	2.05556
1112	295.913	429.835	370.94	319.303	319.608	398.025	334.836	326.786			1081.02	91.7671	86.9781	104.622	77.4278	89.9141	72.5065	50.465	113.883						1.065	2.08311
1110.28	273.144	525.086	337.32	341.714	258.192	352.919	369.229	364.204			1079.29	105.789	78.2597	87.0866	75.3255	86.2997	91.2114	86.7364	111.171						1.066	2.11867
1108.56	275.013	417.548	273.966	281.892	304.86	362.859	315.367	331.083			1077.57	160.985	117.976	111.717	80.1919	118.331	109.908	73.0478	99.4704						1.067	2.13556
1106.85	299.452	599.252	368.088	321.915	220.941	293.337	345.614	262.086			1075.84	161.261	139.516	106.96	110.599	111.822	121.464	36.3961	95.7637						1.068	2.168
1105.12	239.843	448.448	289.01	309.088	316.276	366.843	352.419	295.666			1074.12	104.942	115.665	40.9108	111.971	79.317	82.0896	47.6863	92.0589						1.069	2.19956
1103.41	247.913	386.464	255.431	246.38	273.939	370.669	355.088	299.762			1072.39	172.103	96.3623	124.259	71.5622	87.2599	84.4824	48.9894	78.3735						1.07	2.23733
1101.69	255.995	522.476	316.27	359.73	256.543	339.07	315.054	317.955			1070.66	74.665	72.5319	83.7627	134.436	120.223	110.289	58.2758	120.58						1.071	2.26711
1099.97	178.043	433.162	319.401	297.037	290.161	375.88	378.325	370.727			1068.93	76.6764	81.9707	75.1864	124.201	73.3044	110.639	80.5293	112.881						1.072	2.29378
1098.25	255.808	564.512	317.287	306.22	208.76	288.129	334.173	263.413			1067.21	104.389	101.984	52.5792	94.2524	68.7359	60.1084	57.8842	96.2066						1.073	2.32267
1096.53	270.072	477.463	252.278	278.751	261.36	329.822	350.609	258.574			1065.48	97.8272	129.544	97.5828	111.857	101.68	129.649	38.2419	123.421						1.074	2.356
1094.8	167.649	401.802	381.175	311.383	242.837	309.254	230.793	334.381			1063.75	125.523	129.899	138.74	96.9941	55.7587	100.497	58.491	78.8339						1.075	2.39689
1093.08	304.767	337.522	249.82	302.972	227.884	352.147	283.019	289.869			1062.02	132.658	78.9035	123.782	102.999	96.3811	84.5779	22.9087	98.0641						1.076	2.41867
1091.36	300.638	445.97	375.164	285.777	190.441	255.95	219.671	364.367			1060.29	136.367	109.47	140.696	118.27	43.7538	88.9993	74.0475	127.252						1.077	2.46667
1089.64	274.021	424.841	219.432	287.629	241.851	225.661	291.13	317.321			1058.56	122.959	114.359	125.743	118.474	116.07	123.911	69.3656	84.6865						1.078	2.48844
1087.91	263.794	444.59	264.45	280.693	223.385	234.408	281.434	260.073			1056.83	179.714	58.8743	124.812	108.253	94.2046	100.883	42.7714	89.9558						1.079	2.51956
1086.19	179.969	434.789	232.682	358.669	154.034	351.654	296.487	245.047			1055.1	156.038	77.3534	137.891	123.511	85.7954	91.0739	52.0425	83.2713						1.08	2.552
1084.47	212.733	518.065	263.72	291.714	217.28	293.337	267.553	351.465			1053.37	120.402	101.858	100.026	110.978	87.9527	85.3316	93.1715	114.426						1.081	2.59778
1082.74	241.409	465.083	230.22	248.201	214.243	332.532	268.862	287.875			1051.64	91.6217	105.237	96.554	113.496	112.19	76.5457	66.5911	59.9565						1.082	2.62889
1081.02	182.213	464.306	217.655	235.43	263.269	302.271	290.776	247.317			1049.91	122.689	99.5665	129.995	117.169	62.5091	82.9921	95.7554	73.1871						1.083	2.66133
1079.29	235.43	381.828	208.582	325.043	269.703	336.579	300.32	310.248			1048.18	150.324	89.3763	127.788	88.4481	78.1043	106.691	69.1869	143.127						1.084	2.70222
1077.57	231.444	460.43	309.3	401.457	221.75	289.286	261.803	296.533			1046.44	106.179	101.799	106.499	148.796	102.327	122.261	83.4164	123.505						1.085	2.73067
1075.84	123.322	482.279	246.197	306.792	253.035	273.67	300.177	347.944			1044.71	91.0966	94.6274	92.8504	106.205	92.0078	74.9209	35.9782	107.87						1.086	2.76667
1074.12	180.643	497.299	291.119	272.095	214.581	297.013	280.892	326.579			1042.98	99.9327	79.9257	61.4036	85.5972	80.7339	99.6193	70.0955	72.355						1.087	2.80844
1072.39	239.994	605.238	288.999	303.169	198.604	276.54	323.362	311.61			1041.24	130.964	71.2562	149.482	136.657	99.186	136.476	90.2806	87.5552						1.088	2.84844
1070.66	238.109	459.274	299.067	252.419	267.705	271.893	349.352	333.654			1039.51	144.909	107.765	137.102	109.117	73.5376	108.427	44.861	136.539						1.089	2.88311
1068.93	242.361	467.439	279.538	325.84	242.293	261.17	253.265	305.945			1037.77	126.42	65.9728	115.833	94.2977	52.6928	79.3785	38.2153	133.832						1.09	2.91778
1067.21	60.9973	412.154	232.172	251.743	262.954	308.824	220.298	282.079			1036.04	131.828	141.601	85.6788	95.6539	87.4249	111.147	44.4865	133.112						1.091	2.964
1065.48	299.845	535.799	336.198	272.575	247.016	289.591	344.998	306.682			1034.3	120.174	111.858	113.968	71.6052	60.8384	106.426	59.6936	132.392						1.092	2.992
1063.75	249.071	412.559	271.446	379.51	254.701	287.385	280.503	360.596			1032.57	93.1747	109.209	93.987	107.599	81.1881	116.901	68.9367	80.0392						1.093	3.03689
1062.02	230.95	606.292	279.764	302.534	239.97	263.309	295.513	372.435			1030.83	124.167	105.058	114.643	112.412	107.273	98.0034	53.3576	106.135						1.094	3.07556
1060.29	318.828	496.64	218.531	355.435	240.592	318.217	261.199	304.004			1029.1	97.1795	108.427	92.1311	94.1441	96.0143	103.413	99.3205	72.6691						1.095	3.10756
1058.56	223.301	355.344	324.201	262.455	250.658	307.51	314.557	303.122			1027.36	162.246	72.7057	115.315	116.262	78.0622	116.918	79.7728	150.352						1.096	3.15822
1056.83	256.167	379.239	296.005	286.176	251.294	289.524	302.164	271.682			1025.62	211.946	112.155	59.8245	91.0803	84.0372	91.9609	73.1313	111.931						1.097	3.19422
1055.1	272.74	403.108	325.158	330.297	294.38	322.541	334.954	310.29			1023.88	108.293	82.4606	85.5411	109.728	111.052	93.3205	60.5416	136.011						1.098	3.23067
1053.37	207.874	517.399	291.763	336.501	304.452	364.042	358.149	305.605			1022.15	144.357	141.421	102.369	154.883	92.1523	96.7028	72.7478	117.441						1.099	3.27289
1051.64	334.403	543.455	312.221	313.558	257.965	261.113	296.495	317.473			1020.41	170.187	68.1744	117.92	113.571	82.8214	82.8909	60.1648	148.448						1.1	3.31333
1049.91	324.53	614.686	261.48	429.029	352.883	343.864	306.009	338.247			1018.67	76.8307	56.5319	127.126	79.1929	80.1862	117.617	76.3309	110.062						1.101	3.35333
1048.18	357.405	487.021	304.502	366.748	247.528	324.688	446.824	379.37			1016.93	158.835	124.465	98.3071	102.432	86.1523	99.7632	55.8259	86.5556						1.102	3.39956
1046.44	319.08	567.239	326.678	425.362	251.747	283.694	341.436	318.736			1015.19	128.488	135.33	102.444	107.232	111.224	110.214	59.1071	105.659						1.103	3.436
1044.71	278.754	489.302	275.97	354.376	272.456	275.457	314.024	338.24			1013.45	149.196	96.6683	78.7106	108.575	101.897	98.4324	61.3965	85.1364						1.104	3.47422
1042.98	366.557	508.485	298.143	411.51	217.829	313.288	277.056	287.822			1011.71	118.865	28.0179	109.444	104.159	79.2036	116.96	54.7732	96.3094						1.105	3.52
1041.24	214.457	477.977	202.372	330.372	265.618	289.298	260.604	287			1009.97	153.17	65.8968	103.445	68.6685	95.6661	116.29	55.0829	75.7973						1.106	3.56356
1039.51	304.294	492.611	226.286	356.933	214.564	249.569	230.498	312.866			1008.23	83.7502	127.753	79.7265	84.9771	98.7573	120.669	92.0142	54.3051						1.107	3.60178
1037.77	268.126	376.343	283.126	284.573	188.244	272.851	267.335	329.834			1006.49	121.447	33.6547	118.031	104.729	77.9881	110.913	30.9644	99.1205						1.108	3.64444
1036.04	303.088	388.708	294.879	223.879	238.383	235.571	253.63	298.536			1004.74	99.6492	86.496	82.9309	110.668	85.852	55.747	60.9595	77.6321						1.109	3.692
1034.3	220.249	455.187	233.853	257.715	245.004	302.436	274.063	302.811			1003	106.744	76.3723	95.9162	93.6058	99.4353	108.567	49.3996	102.64						1.11	3.73378
1032.57	236.959	433.676	179.785	255.198	206.964	242.172	228.972	178.873			1001.26	122.33	72.2469	81.0723	101.844	105.383	75.6198	16.0911	128.625						1.111	3.77511
1030.83	172.471	549.684	240.049	265.761	180.701	260.602	212.559	316.449			999.516	81.8671	83.1015	77.6137	68.6983	81.7702	108.24	45.0808	71.5533						1.112	3.824
1029.1	177.033	525.881	265.656	318.453	233.177	260.876	317.577	287.741			997.771	55.0063	81.9715	96.9107	127.5	96.2978	76.3154	39.4639	96.5447						1.113	3.86889
1027.36	163.342	342.081	151.03	294.135	172.87	274.458	186.577	255.246			996.027	116.424	82.3392	118.726	123.085	93.664	76.6628	61.5185	90.891						1.114	3.91867
1025.62	174.017	289.021	214.723	261.115	228.863	211.846	254.736	307.748			994.283	92.9616	87.1971	100.097	119.82	107.229	72.9784	80.5991	107.962						1.115	3.96489
1023.88	215.121	447.7	198.792	242.629	256.658	278.637	275.146	329.798			992.537	111.927	65.1163	101.689	128.04	79.8265	76.349	52.2616	101.321						1.116	4.01244
1022.15	223.776	351.829	212.278	221.249	218.714	275.289	253.294	230.141			990.793	85.0846	58.0066	115.909	82.2952	87.6733	90.7981	28.8741	70.9818						1.117	4.05911
1020.41	202.031	424.842	263.809	326.135	230.084	305.784	151.051	235.732			989.047	98.9558	86.8005	63.201	90.519	66.0004	90.1339	35.1159	96.9305						1.118	4.10444
1018.67	267.463	380.765	254.797	255.416	199.219	226.315	161.938	318.623			987.301	56.8705	94.6444	91.3081	83.8201	53.8564	88.4627	58.1343	94.2432						1.119	4.14222
1016.93	249.796	361.45	219.859	229.696	216.468	248.355	265.444	203.849			985.555	101.253	72.5822	89.1121	86.3021	50.2829	68.6721	41.6703	94.5171						1.12	4.19689
1015.19	112.625	301.635	167.654	308.404	221.99	324.735	239.533	257.587			983.807	54.1039	62.4889	100.797	120.9	64.7892	59.9615	37.0533	73.0865						1.121	4.24889
1013.45	143.638	448.772	257.167	244.987	212.275	216.344	251.756	283.448			982.061	40.8614	76.3106	96.0751	78.647	45.0429	67.3532	53.1514	87.1733						1.122	4.28889
1011.71	172.624	454.155	165.247	303.362	193.193	256.486	235.39	297.907			980.312	81.8305	117.02	72.4379	77.6877	32.914	70.7178	53.4649	99.2816						1.123	4.34178
1009.97	157.071	398.822	259.902	261.714	253.819	253.163	312.932	278.191			978.564	82.1368	78.5423	89.16	77.8746	51.2166	66.0346	63.6372	45.3294						1.124	4.39511
1008.23	258.93	341.254	290.626	267.899	231.236	272.771	257.107	281.266			976.816	28.2634	28.1349	104.613	74.6229	47.6467	86.4907	42.2639	75.1829						1.125	4.43911
1006.49	204.942	344.378	216.029	305.948	300.039	308.052	272.04	303.321			975.066	81.0572	53.8975	87.2907	66.7897	49.7808	79.7953	59.333	72.5035						1.126	4.50222
1004.74	223.822	383.436	172.534	217.985	250.534	225.128	189.053	263.395			973.318	45.8249	93.0819	107.776	56.6683	26.2589	53.0014	40.9265	67.8541						1.127	4.54222
1003	246.751	352.833	173.926	172.052	232.672	276.084	276.057	330.976			971.568	120.586	57.6302	61.4857	48.8418	26.4965	65.4073	29.4239	85.8615						1.128	4.59556
1001.26	109.935	319.988	197.747	285.372	184.391	272.773	144.176	274.638			969.818	92.1277	71.4318	80.7075	75.3658	54.2754	10.5009	39.5914	72.3481						1.129	4.64889
999.516	161.207	379.199	192.236	291.544	205.186	259.822	190.383	214.537			968.066	114.418	101.636	65.9231	62.9593	42.1627	57.0583	34.987	75.5782						1.13	4.69333
997.771	285.232	384.501	122.928	208.007	160.457	254.11	148.257	146.887			966.316	146.843	133.317	98.9813	81.4561	7.27204	41.3386	29.4	84.7116						1.131	4.74667
996.027	316.258	362.861	219.155	244.573	162.547	283.338	210.745	247.3			964.564	77.8304	109.817	64.0612	62.1881	59.7112	57.7503	51.3702	59.3986						1.132	4.80444
994.283	145.255	377.119	210.201	246.413	230.135	211.387	197.155	209.997			962.812	62.9297	46.0806	85.7793	81.8197	22.9348	60.103	5.44545	41.9676						1.133	4.84889
992.537	200.562	442.951	192.637	177.404	178.436	211.717	251.46	156.3			961.061	129.137	74.7723	76.037	67.1338	47.8354	23.3213	34.2966	23.5608						1.134	4.89333
990.793	185.177	315.883	178.528	221.179	188.722	239.737	222.938	254.13			959.309	29.7709	81.1013	76.3602	74.1775	27.2009	64.804	41.5001	58.2649						1.135	4.94667
989.047	187.982	265.092	148.927	175.332	163.95	160.631	127.933	182.787			957.555	57.1131	42.7395	51.535	52.6412	54.9334	44.0851	8.39156	45.7616						1.136	5
987.301	114.097	337.602	145.171	234.982	223.323	191.061	163.225	207.385			955.803	42.2315	59.4978	77.0049	31.114	43.7858	63.4834	20.5127	53.9047						1.137	5.05333
985.555	213.802	280.089	148.305	226.71	156.513	195.013	182.225	143.664			954.049	84.7507	18.1808	38.3648	73.5785	35.4867	40.7685	0.19975	73.8366						1.138	5.10222
983.807	133.918	233.796	130.785	156.343	141.129	226.629	170.026	196.019			952.295	103.623	45.3576	95.2388	25.7836	53.7218	36.1043	-15.1913	59.3724						1.139	5.14667
982.061	124.676	200.956	102.95	156.757	171.294	157.227	161.9	185.302			950.539	58.3726	38.2929	108.118	88.7851	23.636	57.4948	-1.10711	52.773						1.14	5.19556
980.312	133.6	280.096	111.259	181.712	153.592	145.563	194.447	180.899			948.785	36.7583	38.6703	59.4478	5.6139	19.1347	14.7603	34.5746	91.3486						1.141	5.26222
978.564	108.258	412.926	109.246	213.872	203.594	201.212	220.204	119.782			947.029	55.6301	43.5107	53.4929	52.6092	59.1382	54.1729	41.7685	43.5089						1.142	5.30667
976.816	185.735	303.935	100.358	169.544	177.737	184.741	137.558	187.234			945.273	104.843	48.3489	93.989	67.6284	26.2311	34.489	28.3464	44.7692						1.143	5.36444
975.066	200.72	235.269	184.314	126.68	133.234	137.047	206.667	167.73			943.518	39.406	57.6452	79.2421	49.5527	45.3925	27.828	3.1546	41.1219						1.144	5.40889
973.318	127.061	222.562	137.603	204.982	149.402	136.216	186.362	183.505			941.76	41.4121	71.3974	43.1706	37.1887	33.3202	32.1795	26.0495	54.1553						1.145	5.46222
971.568	109.847	281.434	68.5772	141.943	95.6095	150.999	132.22	221.946			940.004	36.6773	42.0437	89.9116	63.6037	26.9287	39.5299	33.2394	44.6215						1.146	5.51111
969.818	54.391	190.434	80.3321	234.622	145.599	129.763	194.519	149.583			938.246	65.6357	52.8214	45.0736	54.6616	47.9675	22.8676	17.8715	64.5119						1.147	5.57333
968.066	162.049	238.091	174.53	147.106	118.651	152.947	210.777	160.332			936.488	12.0589	35.3699	65.4595	33.1844	34.9565	37.2176	19.1781	63.8038						1.148	5.61778
966.316	106.628	189.6	117.571	229.654	113.859	166.522	144.494	162.271			934.73	57.8471	29.8075	92.1036	25.3922	5.88058	28.5621	27.3457	43.4917						1.149	5.67111
964.564	200.159	288.622	26.3051	257.424	164.993	129.708	166.171	165.472			932.971	41.3314	33.157	69.8551	41.53	8.95201	23.9095	5.13119	40.8286						1.15	5.72444
962.812	92.4694	280.346	89.5619	116.676	142.735	188.864	168.906	99.496			931.213	45.0183	14.2376	1.90561e-13	17.7912	37.5333	3.2667	0.56192	26.4091						1.151	5.77778
961.061	55.2399	155.91	120.188	131.501	113.506	84.9157	114.853	134.157			929.453	52.0693	14.6208	31.6504	52.1436	7.53177	42.5874	29.299	35.5046						1.152	5.82667
959.309	110.542	172.221	46.1482	101.693	135.518	150.053	33.7912	171.321			927.693	65.8458	22.4225	29.469	53.4613	22.8776	31.9395	37.4578	28.9271						1.153	5.88
957.555	85.4114	192.983	39.0403	241.727	93.5151	92.9107	131.163	130.542			925.932	34.2089	16.8705	42.3147	51.3633	23.1086	47.2645	25.0532	8.64584						1.154	5.93333
955.803	8.34854e-11	278.465	115.965	219.102	105.06	50.1752	193.361	79.7313			924.172	37.8952	5.38816	32.6193	36.747	-0.26154	34.6224	-1.04957	77.4471						1.155	5.98222
954.049	93.4913	185.364	43.7009	197.927	149.179	52.9866	148.816	129.459			922.41	38.2186	25.0487	62.9793	9.62196	20.7375	41.9524	-15.3963	29.7623						1.156	6.03111
952.295	140.741	266.334	112.025	232.852	137.457	109.696	117.799	88.7304			920.648	58.7093	-1.25342	35.7648	60.9971	28.5165	27.3209	29.9448	5.58047						1.157	6.08
950.539	79.5142	327.184	58.6511	159.921	135.05	113.695	78.6971	154.768			918.887	27.104	5.06115	53.5986	72.5444	26.858	53.6071	4.83822	29.3389						1.158	6.12889
948.785	138.815	243.041	101.247	52.5215	61.7334	104.525	128.708	109.038			917.125	55.9871	12.8544	28.8991	73.853	25.1999	6.05773	21.7941	17.8807						1.159	6.18222
947.029	107.752	141.094	119.846	165.067	80.2748	98.952	101.772	102.247			915.361	47.9101	44.346	34.2214	33.1026	25.4285	41.3126	1.59041	33.8034						1.16	6.24
945.273	189.12	166.25	18.5682	106.572	68.6015	104.153	123.425	101.737			913.6	53.2688	40.2784	25.7884	18.5086	4.91696	40.6529	-8.82959	62.4251						1.161	6.28444
943.518	67.7769	137.903	56.0167	111.312	126.641	135.674	138.324	168.981			911.836	18.3381	36.2132	22.3587	36.8707	31.5388	22.0493	-13.3806	64.6479						1.162	6.33333
941.76	68.8858	232.109	93.4514	57.166	111.489	76.2828	123.549	207.35			910.072	74.0499	17.3469	17.6804	6.37921	-2.15643	53.2877	-19.8834	15.0878						1.163	6.38667
940.004	37.909	223.8	69.2662	130.838	106.799	64.7514	112.827	159.174			908.307	67.6553	36.9688	24.2477	-2.52067	20.6863	38.675	-21.4986	12.4365						1.164	6.43556
938.246	171.399	135.314	99.8432	119.78	125.335	101.049	77.8482	95.9812			906.543	56.2308	28.4681	38.3045	20.3738	3.96131	27.0568	-22.1367	69.3557						1.165	6.48889
936.488	144.444	127.022	109.884	113.032	86.9957	93.1078	38.8446	183.237			904.777	41.4583	-6.65497	43.614	55.7439	-13.6974	8.47218	-13.0106	28.6154						1.166	6.53333
934.73	109.493	114.278	8.76823	123.507	113.659	81.5877	64.5362	113.809			903.012	85.3772	4.08502	0.23305	29.8145	10.0725	19.7682	12.7052	49.3882						1.167	6.59111
932.971	46.515	101.536	90.6386	39.2972	105.514	79.6336	110.425	68.2245			901.246	15.2869	84.3133	31.7578	-42.6218	12.1842	55.9464	5.22936	40.8748						1.168	6.63556
931.213	91.7629	157.772	32.3131	132.969	97.3761	70.5152	57.9797	43.9571			899.479	44.1091	-29.1445	47.0462	-9.53127	29.3502	34.3812	-4.19359	55.781						1.169	6.67111
929.453	130.992	151.693	103.893	143.433	82.2906	105.586	32.4906	39.7428			897.713	69.5665	5.23926	31.1384	6.53197	22.9893	18.7953	-9.71083	10.2033						1.17	6.72444
927.693	142.177	29.9669	18.2633	162.494	85.7648	40.3611	62.2076	25.5184			895.945	29.6824	35.1748	56.3965	8.98201	32.62	53.9526	-21.076	38.7617						1.171	6.77333
925.932	121.334	95.0637	9.54087	147.15	3.56294e-11	50.3633	66.3427	81.4019			894.178	19.9625	11.9171	90.3707	25.033	-7.58913	28.423	3.63814	46.8321						1.172	6.82222
924.172	74.4856	91.2179	28.1487	143.275	44.0564	90.1942	63.7497	75.942			892.408	40.3864	3.43924	34.5705	36.5434	18.0251	27.7643	32.2403	11.0356						1.173	6.87556
922.41	81.7027	234.05	118.458	163.757	76.5136	57.2366	128.422	9.18415			890.641	80.8878	15.6359	26.1566	8.39215	29.5289	6.22815	-19.0812	23.0061						1.174	6.91556
920.648	16.9	90.1884	90.9534	92.5675	93.9034	29.0672	120.441	-2.66689e-12			888.871	42.713	18.9703	11.5162	49.3517	24.1142	13.525	5.61619	13.5368						1.175	6.96
918.887	88.1537	248.5	60.052	120.211	75.3935	15.2224	76.163	95.8702			887.102	24.6346	25.2548	44.2215	35.9324	21.5199	34.7292	5.95074	28.4231						1.176	7.00444
917.125	33.3962	211.3	-15.1898	50.4969	54.5807	111.066	44.0059	102.931			885.332	55.0756	25.6343	47.0193	39.5023	44.2845	22.1463	-6.37446	48.1712						1.177	7.04444
915.361	50.6515	94.1818	58.0039	65.2583	89.3386	34.0434	54.8737	39.9952			883.562	11.9169	45.1903	7.4786	64.5774	22.9066	15.528	-25.509	36.7544						1.178	7.09778
913.6	27.9277	99.2087	-54.7118	108.63	60.4405	44.046	33.4906	45.8232			881.791	23.9556	45.5654	16.5074	12.6856	24.0688	25.7931	-12.5125	55.5177						1.179	7.14222
911.836	71.1729	190.785	-63.3712	129.094	38.5026	48.0903	102.124	52.9031			880.021	29.3017	25.2973	59.1355	23.0458	21.4756	23.1469	-2.4419	36.3187						1.18	7.17778
910.072	52.4708	140.313	-2.13758	60.8743	65.1556	95.0132	24.3382	41.2469			878.25	59.7146	2.09092	88.0559	26.6142	20.7602	46.3069	-11.8337	44.3705						1.181	7.22667
908.307	129.666	14.4425	-99.411	-0.16275	18.9538	58.5624	92.9472	53.3285			876.477	111.835	68.7954	46.0531	5.30111	36.9309	-0.00291	11.8511	23.2378						1.182	7.26667
906.543	35.0905	41.6565	106.627	68.9179	79.1318	53.0829	29.9713	107.856			874.705	67.0444	26.4351	63.7682	24.7001	5.26181	17.1984	26.7723	28.3708						1.183	7.31111
904.777	-1.5313	93.2459	77.5143	76.5109	38.7345	-1.08985e-12	120.025	86.2218			872.932	38.9761	68.0603	32.9804	14.7003	-1.07575	63.1541	-1.0913	27.668						1.184	7.35111
903.012	159.484	58.3588	0.73725	69.8118	33.025	87.3585	47.6858	62.1051			871.16	66.0196	16.8833	0.9627	-2.07612	37.5857	42.6515	13.8263	42.517						1.185	7.38667
901.246	182.735	121.001	55.095	65.9731	65.4446	106.867	39.7721	61.7082			869.387	-3.76694	64.3806	32.3462	17.3102	26.5568	37.0287	-2.35952	52.5003						1.186	7.43111
899.479	106.229	59.5347	-25.0367	112.126	111.714	74.0356	-1.6629	42.6066			867.611	53.3155	29.4219	57.502	46.8537	15.5331	74.0263	-8.82149	41.1046						1.187	7.46667
897.713	55.6957	2.52798	90.5727	182.53	118.704	76.8945	19.9425	123.281			865.838	97.0228	37.158	88.8562	25.5635	33.5539	45.6074	28.4291	53.9967						1.188	7.51556
895.945	108.895	73.9988	64.9214	128.705	110.688	29.8239	42.8816	70.5173			864.062	42.292	93.4457	90.3879	39.2838	0.05559	27.1081	5.45448	33.8654						1.189	7.55111
894.178	42.4533	79.012	18.8748	131.995	68.054	5.36002	39.0083	102.543			862.287	34.2831	30.5552	45.975	57.5125	33.989	18.5211	27.1511	37.0442						1.19	7.58222
892.408	65.7502	72.955	-20.3432	88.1965	77.3705	135.389	1.64304	80.9725			860.512	72.9634	39.7566	32.6177	33.9769	22.9725	19.8394	-0.66536	50.8982						1.191	7.61778
890.641	99.0059	111.165	20.3679	57.2573	46.307	71.7117	75.4824	34.4957			858.736	71.6191	47.4832	27.9538	57.8389	41.9097	28.0862	34.6088	52.13						1.192	7.65778
888.871	136.241	248.925	6.67277	99.0716	129.445	72.2054	35.453	100.151			856.961	66.9426	62.5559	86.5742	28.6736	48.6737	33.3594	12.6251	3.72495e-13						1.193	7.69778
887.102	119.686	180.898	13.3807	122.33	103.005	52.514	38.2914	46.2275			855.184	55.6044	61.4562	57.0883	6.28833	37.6609	44.567	33.331	43.9214						1.194	7.72889
885.332	127.043	183.674	65.962	67.1717	105.4	69.6368	85.3068	118.081			853.406	52.6005	8.93174	41.2583	50.4337	37.8757	57.7472	-9.97562	28.6677						1.195	7.76444
883.562	112.504	186.452	45.4846	157.413	112.407	76.0716	82.7846	117.709			851.629	56.2597	16.6585	50.2344	14.5267	18.4546	66.9646	13.6347	39.5976						1.196	7.8
881.791	149.734	180.387	21.6257	130.772	121.72	67.0805	37.4505	111.12			849.85	103.208	46.4111	66.6443	51.8875	24.2825	42.5585	31.419	52.4611						1.197	7.82667
880.021	151.132	185.378	63.9948	114.115	101.078	64.0263	95.1434	115.734			848.072	55.2511	42.3792	60.7364	26.1364	40.3873	33.9797	7.525	37.215						1.198	7.85778
878.25	277.881	177.111	94.4677	130.225	112.699	90.6288	68.5568	58.1559			846.293	53.9156	50.0929	49.8747	42.0745	38.7316	24.4165	-15.3883	41.3528						1.199	7.89333
876.477	120.14	100.371	11.2339	170.534	122.015	159.911	128.897	113.776			844.514	47.5895	75.4137	60.0772	60.2571	40.8129	29.6787	29.5117	21.2731						1.2	7.92
874.705	181.227	47.9645	87.5219	189.471	110.607	103.497	94.2999	146.992			842.734	16.3149	74.3125	71.5128	33.3956	13.0071	37.9014	1.76239	52.5266						1.201	7.95111
872.932	89.2059	6.42912e-11	55.2235	108.774	106.114	40.0001	139.911	118.048			840.953	34.9471	82.0135	30.9375	20.0541	23.4967	41.1819	10.8166	46.0076						1.202	7.98222
871.16	170.163	104.376	41.5978	151.906	145.349	45.2627	59.9044	94.0893			839.174	61.8834	47.1806	49.8009	-7.91141	19.0446	58.2835	20.8341	30.7795						1.203	8.00444
869.387	219.296	213.119	80.5414	25.7334	107.494	94.3596	40.0519	133.51			837.393	60.5493	32.8913	109.497	58.6438	22.0609	11.2105	23.106	34.9126						1.204	8.03556
867.611	145.235	17.33	7.60185	108.69	117.966	129.224	76.3045	145.59			835.611	109.072	39.1304	49.1423	20.5587	21.3432	39.1667	21.5072	39.0434						1.205	8.06667
865.838	236.077	20.1674	70.269	140.42	137.632	61.0532	112.542	139.039			833.83	49.5762	36.5734	43.2455	46.5911	22.4911	55.2686	33.4506	36.4012						1.206	8.08889
864.062	249.438	25.2123	93.9455	128.067	161.892	105.384	76.6825	101.457			832.047	51.5693	35.4833	43.5352	26.5151	36.6952	64.4574	48.2902	36.6613						1.207	8.11111
862.287	254.858	25.8492	88.821	124.247	143.617	68.0295	116.914	154.507			830.264	68.5079	47.5768	32.6958	41.2933	5.2048	81.5313	8.98276	33.0538						1.208	8.13333
860.512	161.036	132.299	14.2737	150.269	152.931	5.84512	115.768	110.74			828.48	45.5913	71.3804	71.3084	30.2175	22.2021	45.3515	33.4871	58.4445						1.209	8.15556
858.736	112.908	139.531	68.4356	112.353	115.142	95.1197	34.5869	125.308			826.697	35.9651	51.2487	79.0047	55.0989	48.5107	40.7333	34.788	29.7081						1.21	8.17778
856.961	177.895	124.732	41.3315	105.701	116.422	119.303	106.817	48.0842			824.914	56.2149	51.6194	49.6286	39.5315	38.4687	43.0154	11.9358	38.6631						1.211	8.2
855.184	149.636	54.8736	19.3221	124.612	122.299	149.391	88.3507	91.1899			823.129	20.0454	68.0882	82.032	27.3405	41.4727	48.2522	-7.04156	31.194						1.212	8.22667
853.406	121.396	97.3699	15.9383	139.255	92.5873	115.629	76.5612	98.3242			821.346	48.5836	56.7496	31.6722	2.80458	41.6807	27.8731	12.6159	54.6285						1.213	8.24
851.629	188.34	29.7631	-21.2675	71.5764	99.6181	47.6085	42.1244	71.9914			819.561	15.7499	58.5816	45.5423	19.8111	40.9576	40.0037	27.4377	30.7461						1.214	8.26222
849.85	241.386	65.6521	53.1581	144.403	129.598	57.6119	135.619	154.727			817.773	62.515	-15.632	58.1712	19.9767	42.0965	32.436	21.0188	45.4831						1.215	8.28
848.072	102.19	94.9285	129.244	147.685	173.33	67.6118	54.5675	83.7972			815.988	24.721	8.14685	47.3441	53.7995	18.1067	51.4493	-3.732	46.7026						1.216	8.29333
846.293	44.2972	192.403	34.5856	148.13	141.35	66.9805	124.049	167.736			814.201	44.9473	50.9174	73.5379	5.72508	49.9539	30.1027	25.5555	70.1109						1.217	8.31111
844.514	152.819	72.0682	76.8542	158.5	144.931	68.7132	53.6986	120.372			812.414	28.7146	58.5945	60.2443	40.6564	25.9732	57.9621	29.7517	35.6366						1.218	8.33333
842.734	100.894	52.9582	119.108	178.79	114.122	114.127	100.525	92.8431			810.627	58.8693	72.1122	39.5566	16.151	67.1028	74.9871	23.3389	66.7501						1.219	8.34222
840.953	142.053	143.797	26.2241	122.539	70.7229	55.6606	96.7626	95.0377			808.84	103.914	75.3984	57.1009	26.4038	42.1988	68.4	19.8216	48.6811						1.22	8.35556
839.174	137.671	126.891	17.8209	178.252	149.947	127.021	74.3769	113.32			807.053	66.1563	34.8724	29.0262	42.2546	28.4609	65.7483	37.5105	54.7163						1.221	8.37333
837.393	202.56	118.79	51.6345	173.026	202.791	107.513	102.554	151.393			805.264	71.4533	36.7062	79.8391	50.2555	51.9028	71.9447	14.72	56.8942						1.222	8.38667
835.611	134.87	79.9403	131.01	65.8332	126.192	63.2489	110.773	120.184			803.475	51.9253	39.9985	78.8782	39.2111	38.1687	52.5853	19.8787	61.961						1.223	8.4
833.83	148.313	192.683	55.1056	158.336	154.973	63.8154	88.4113	178.028			801.686	48.9512	17.0215	72.9897	0.17631	16.0806	56.8153	31.7771	48.7249						1.224	8.40444
832.047	86.614	48.4353	7.92371	153.122	167.716	153.98	68.7229	94.9098			799.895	54.2497	45.1198	26.4628	23.8548	35.7935	67.9194	36.9302	39.3468						1.225	8.42222
830.264	135.663	33.8032	31.6098	121.02	162.143	208.746	1.20451	100.827			798.105	31.4327	74.6626	40.2882	26.2551	64.781	63.3037	43.0432	43.4503						1.226	8.43111
828.48	85.865	106.989	75.5258	175.245	153.141	100.88	158.264	192.01			796.314	63.1858	64.8184	51.6451	48.7968	38.0604	54.7626	34.7167	69.6889						1.227	8.44
826.697	172.447	107.728	99.1958	138.91	186.47	155.638	127.958	185.553			794.523	-9.20881	114.754	96.2242	34.4085	22.4883	61.9306	16.7719	69.9339						1.228	8.44889
824.914	203.676	49.2366	122.86	187.45	228.934	89.0613	80.4044	92.6396			792.732	101.86	30.5673	69.4192	61.4111	35.685	16.0996	62.3294	80.7608						1.229	8.46667
823.129	203.295	111.425	133.039	138.406	160.47	77.8616	95.2809	139.315			790.939	69.1425	102.347	109.052	35.8442	48.8756	25.2347	13.6097	82.9264						1.23	8.47111
821.346	183.169	50.7843	121.317	165.72	222.355	123.175	95.5517	176.092			789.148	84.3402	66.2801	76.1061	53.8895	28.674	56.9257	62.0316	61.0508						1.231	8.48444
819.561	269.67	112.96	79.2891	116.706	197.354	129.631	172.799	128.925			787.355	83.0181	54.9926	104.652	41.7484	51.1308	70.9489	67.1707	48.7991						1.232	8.49778
817.773	180.471	192.652	102.96	179.338	214.645	91.3749	122.643	128.676			785.562	60.2342	71.3785	66.8047	41.9046	56.8918	41.8244	47.3184	64.4253						1.233	8.49778
815.988	237.342	147.403	27.2969	133.17	191.944	128.426	100.369	121.026			783.768	86.979	44.0807	85.5066	52.1155	70.9906	40.1598	34.2025	67.5525						1.234	8.50222
814.201	268.545	102.184	76.2266	194.358	172.683	129.004	116.57	126.951			781.975	44.4031	50.2723	18.1932	55.6195	45.2428	63.9749	53.755	80.2841						1.235	8.50667
812.414	197.175	102.996	67.9267	142.563	142.013	108.419	69.1259	123.011			780.18	99.1859	52.0959	79.8889	64.7052	24.1386	63.2842	50.2485	77.6427						1.236	8.52
810.627	259.934	138.856	88.2359	137.376	206.105	56.1058	111.845	226.332			778.385	78.0704	33.5505	69.0989	33.5965	61.3854	71.4089	80.3512	69.2409						1.237	8.51111
808.84	129.465	246.96	63.1291	151.95	187.996	109.595	121.417	137.329			776.59	98.1905	73.194	100.058	30.4053	62.5067	61.9015	63.4005	38.763						1.238	8.52889
807.053	160.682	118.624	51.4922	155.229	191.575	128.986	132.313	186.384			774.795	68.8424	73.5561	95.4041	58.4596	45.1147	77.8538	33.0214	73.5627						1.239	8.52444
805.264	207.657	119.473	60.0411	193.775	154.087	151.895	181.623	183.677			772.998	69.1772	53.565	84.6165	56.3796	78.6278	60.5175	35.2814	51.7337						1.24	8.52444
803.475	223.092	-6.76749e-11	132.46	109.608	174.781	107.852	48.1609	172.352			771.201	95.8776	5.96712	77.5142	63.223	47.3622	43.1886	56.7267	95.1474						1.241	8.52889
801.686	212.919	18.3972	14.9713	111.489	176.082	102.58	110.715	130.249			769.404	87.9689	60.1109	85.1338	65.6027	43.8598	44.4564	40.7579	67.5683						1.242	8.53333
799.895	175.19	45.5436	126.018	161.297	153.446	107.879	76.617	132.49			767.607	75.123	54.6645	65.7701	31.1924	48.6814	51.5918	50.6858	80.2737						1.243	8.53778
798.105	237.883	24.5909	89.2167	164.575	210.594	75.6205	124.586	172.886			765.809	82.0441	108.771	80.7443	43.6095	36.8592	49.9222	68.2788	57.504						1.244	8.54222
796.314	202.141	119.507	45.7228	215.758	190.239	96.1813	109.032	138.205			764.012	100.485	77.1779	78.5499	39.3058	41.6795	69.7614	28.359	67.3298						1.245	8.54667
794.523	184.13	164.128	74.4422	164.088	258.743	124.946	115.976	108.464			762.213	99.168	54.3102	71.4544	24.9782	40.0288	78.8387	21.995	57.0293						1.246	8.54667
792.732	201.543	73.2855	128.33	140.609	162.083	75.1226	145.401	157.455			760.414	97.8515	19.8418	47.2093	79.71	51.3127	105.501	41.4986	73.5559						1.247	8.54667
790.939	203.219	37.104	39.5705	150.933	172.496	116.782	116.646	116.662			758.613	71.8595	100.025	82.9945	68.72	91.2245	97.9557	17.8963	67.0894						1.248	8.55556
789.148	153.77	79.5669	88.4199	206.297	225.019	100.984	126.239	201.284			756.814	121.537	93.1257	74.6765	52.1686	78.481	66.9701	83.3518	76.9026						1.249	8.55111
787.355	153.497	119.839	65.1342	163.125	235.411	128.559	80.3303	175.253			755.014	120.217	100.734	105.54	52.3197	52.8186	84.8257	51.1357	101.07						1.25	8.55556
785.562	269.188	46.6054	58.6337	179.067	172.981	97.5386	99.1853	161.525			753.213	104.103	119.939	73.9633	60.2594	43.7817	98.7667	47.6463	53.4477						1.251	8.56
783.768	188.335	128.355	122.551	192.189	257.318	142.678	115.395	168.691			751.412	140.59	69.5483	107.258	47.0589	50.4361	93.1789	41.2881	68.9974						1.252	8.56
781.975	262.715	37.7267	109.348	174.367	268.831	194.825	156.691	217.613			749.609	135.981	65.5618	75.6954	57.2204	86.6092	86.6175	48.326	54.8854						1.253	8.56444
780.18	289.929	152.184	59.2955	179.051	259.873	173.186	130.641	186.702			747.807	119.876	58.6789	118.758	50.6983	53.5892	72.2535	59.1862	82.8596						1.254	8.56444
778.385	281.789	44.1755	46.1268	189.355	219.091	86.0069	100.648	186.498			746.006	69.2866	103.951	114.109	85.3098	91.5875	91.058	73.8654	114.644						1.255	8.56889
776.59	252.062	108.462	34.6453	184.197	197.647	155.692	126.097	198.569			744.201	86.0454	105.752	102.126	86.5638	67.8007	103.028	71.3324	83.3245						1.256	8.56889
774.795	320.484	133.5	81.7799	200.117	248.926	205.457	105.363	203.274			742.398	68.3219	74.2482	115.816	78.9278	44.0244	81.843	53.5094	74.955						1.257	8.56444
772.998	173.039	-7.07101	112.159	183.724	238.844	206.071	97.8342	150.324			740.596	112.974	73.1596	131.942	83.5147	57.1176	119.149	115.953	85.6982						1.258	8.57333
771.201	274.805	113.87	95.6688	212.278	209.459	133.011	156.248	215.141			738.791	124.788	114.044	104.08	106.98	106.133	92.1225	92.3978	126.049						1.259	8.56444
769.404	280.423	123.687	94.2516	169.216	261.833	140.662	184.316	190.418			736.986	128.395	124.522	117.758	90.4616	73.1538	94.3349	99.4135	110.989						1.26	8.58222
767.607	350.748	48.5892	96.1868	145.827	223.373	133.116	124.065	223.326			735.182	77.8782	130.655	116.775	67.2906	106.488	105.311	90.195	102.62						1.261	8.57778
765.809	311.266	-6.86396	126.56	202.439	238.269	181.673	203.53	225.582			733.375	140.524	112.199	123.118	91.8525	84.5706	114.335	99.1179	133.391						1.262	8.57778
764.012	283.562	157.555	69.9777	275.859	252.02	144.916	131.456	175.149			731.57	144.125	129.899	135.559	93.1018	121.567	99.9876	90.8585	91.6186						1.263	8.58222
762.213	157.905	95.6058	53.549	206.177	231.736	166.585	133.181	217.844			729.764	128.058	127.353	126.029	129.848	79.4123	127.499	118.859	115.698						1.264	8.58667
760.414	277.178	188.163	137.41	181.403	265.893	182.407	167.83	229.903			727.957	131.661	106.02	137.243	139.96	116.392	113.154	92.4763	132.136						1.265	8.58222
758.613	241.679	56.6686	141.037	215.525	230.875	193.554	193.252	170.942			726.148	181.131	172.836	186.261	126.783	110.127	139.675	113.789	125.677						1.266	8.58222
756.814	321.719	29.6281	101.235	249.631	245.743	172.014	227.88	119.355			724.342	115.936	139.946	116.974	126.915	123.174	153.538	96.0007	143.057						1.267	8.57778
755.014	348.873	37.4007	190.056	226.269	296.867	267.188	136.173	258.716			722.533	168.661	153.286	141.59	120.397	125.184	149.892	169.728	118.488						1.268	8.58667
753.213	348.615	99.5226	133.578	214.127	197.284	162.809	201.067	223.044			720.725	113.322	183.946	133.287	148.228	118.001	134.58	110.006	133.955						1.269	8.59556
751.412	436.408	100.79	152.252	274.825	259.718	217.119	165.975	217.972			718.916	203.664	89.0039	107.927	146.139	132.874	168.843	94.1375	137.981						1.27	8.59556
749.609	367.671	110.765	132.54	280.884	316.46	192.107	190.079	320.528			717.107	169.613	139.869	150.799	141.836	137.634	139.928	124.95	178.2						1.271	8.59556
747.807	359.594	109.892	152.887	243.541	309.773	251.053	223.379	237.188			715.297	150.302	176.281	176.599	123.141	167.189	150.857	100.517	168.881						1.272	8.6
746.006	406.267	52.5821	224.941	305.591	334.778	208.564	168.607	248.013			713.486	152.261	140.551	192.646	155.374	148.984	184.118	160.828	159.567						1.273	8.60444
744.201	335.638	214.576	160.218	325.635	294.14	204.556	175.627	282.058			711.676	183.648	159.64	155.12	147.751	166.588	174.638	168.76	190.233						1.274	8.6
742.398	284.584	233.267	178.897	190.381	336.104	201.717	202.353	233.002			709.865	164.348	217.649	176.031	185.494	175.006	169.045	141.479	169.498						1.275	8.61333
740.596	428.94	234.61	237.578	287.37	359.948	257.12	162.089	314.675			708.053	184.28	199.232	189.631	207.733	163.234	169.278	177.954	213.466						1.276	8.61333
738.791	436.495	207.769	177.918	304.61	353.249	269.413	261.036	308.384			706.242	223.807	189.47	204.439	185.727	140.458	149.132	164.951	191.783						1.277	8.62222
736.986	365.93	107.221	244.916	351.201	416.644	317.795	283.801	298.434			704.43	202.879	192.68	211.944	155.993	156.212	221.153	200.453	201.491						1.278	8.62222
735.182	432.072	256.094	265.25	350.25	389.584	271.875	284.248	265.297			702.617	157.464	178.603	224.307	184.855	177.46	211.671	209.318	184.574						1.279	8.63111
733.375	441.578	99.2576	293.908	384.235	377.227	269.037	280.765	298.08			700.803	198.605	204.855	222.077	252.382	180.363	188.619	177.309	181.922						1.28	8.64
731.57	353.501	191.752	229.322	326.001	402.152	252.24	350.751	374.77			698.99	211.976	186.462	238.077	191.718	207.093	238.281	202.33	271.446						1.281	8.64
729.764	480.086	277.723	224.697	369.754	404.475	306.406	242.343	342.865			697.176	228.605	198.306	244.349	185.205	236.558	226.861	223.54	246.923						1.282	8.64889
727.957	512.984	287.854	240.05	378.578	363.884	330.314	318.872	359.757			695.361	214.228	225.974	265.194	217.346	240.361	284.239	280.832	233.81						1.283	8.64444
726.148	491.264	237.36	338.592	496.29	440.719	315.849	384.885	377.863			693.547	229.218	216.221	225.305	230.703	303.688	243.752	261.182	277.676						1.284	8.65333
724.342	479.302	353.633	318.994	417.154	445.279	317.665	372.235	444.718			691.73	221.371	223.734	297.139	272.752	257.115	334.025	267.174	276.903						1.285	8.66222
722.533	537.519	303.19	276.132	483.174	473.532	396.177	380.562	435.988			689.914	213.529	285.888	293.677	273.951	278.301	343.891	279.807	279.926						1.286	8.68
720.725	587.914	287.418	281.511	418.032	483.718	386.361	346.971	466.25			688.098	331.197	283.317	286.576	320.382	285.749	324.712	314.259	319.954						1.287	8.67111
718.916	566.199	256.53	360.03	463.102	457.804	397.459	347.453	422.198			686.281	264.668	267.809	255.211	320.466	315.152	314.251	303.159	327.707						1.288	8.67556
717.107	593.189	262.451	377.032	399.392	529.999	394.619	351.868	374.514			684.465	291.034	295.42	283.298	321.653	278.681	352.17	278.785	327.869						1.289	8.68889
715.297	610.433	354.898	418.955	444.448	510.846	518.325	407.34	442.518			682.646	288.07	312.961	321.073	298.586	332.762	377.496	293.301	348.892						1.29	8.68444
713.486	569.261	350.026	364.527	444.886	475.919	453.95	375.107	415.548			680.83	301.391	294.585	332.155	306.39	351.16	400.874	329.614	404.032						1.291	8.69778
711.676	541.733	362.473	345.004	457.864	487.204	474.314	407.007	513.935			679.01	308.195	307.81	382.021	367.083	317.448	364.297	325.156	419.339						1.292	8.70667
709.865	605.679	329.552	433.41	433.226	554.804	508.593	434.973	541.712			677.191	337.782	298.057	360.362	383.681	344.979	390.566	335.861	383.471						1.293	8.71111
708.053	539.248	454.393	384.018	493.556	585.205	504.584	469.472	503.796			675.373	347.828	342.85	350.829	359.52	374.323	396.527	369.297	383.618						1.294	8.72444
706.242	692.636	520.876	419.285	573.351	688.774	574.79	535.338	547.373			673.553	359.497	368.968	341.3	386.022	369.858	399.586	337.368	403.654						1.295	8.73333
704.43	618.435	336.84	477.769	544.53	693.229	495.42	548.893	584.853			671.732	309.355	346.296	329.353	394.897	359.915	405.54	346.169	421.786						1.296	8.73333
702.617	629.811	455.183	559.452	615.927	735.943	595.734	605.574	606.516			669.912	403.958	363.794	392.474	383.957	372.8	429.839	371.059	439.909						1.297	8.74667
700.803	734.48	359.798	478.599	644.16	707.748	742.353	561.631	652.474			668.092	402.6	397.057	402.306	418.137	376.552	430.953	416.759	431.523						1.298	8.74667
698.99	743.878	529.92	542.021	719.675	816.799	669.958	611.762	699.625			666.27	376.864	390.164	367.359	433.599	405.852	406.006	382.958	417.464						1.299	8.75556
697.176	679.449	589.951	549.068	747.872	844.822	675.198	740.231	732.181			664.447	365.765	454.936	388.08	418.259	427.839	465.024	393.633	490.439						1.3	8.77333
695.361	824.815	466.634	721.822	674.558	860.459	724.437	719.806	746.507			662.625	461.89	455.196	447.496	417.22	437.959	539.45	438.35	522.713						1.301	8.78667
693.547	731.268	567.674	566.485	758.356	776.038	738.927	722.891	813.031			660.803	410.172	482.674	440.373	457.955	442.601	506.775	423.478	544.57						1.302	8.79111
691.73	843.55	627.728	745.792	803.204	918.67	849.473	830.382	839.472			658.979	423.43	414.181	463.478	470.096	418.069	468.329	432.246	553.183						1.303	8.8
689.914	915.019	709.333	704.792	763.279	929.772	917.157	785.18	844.06			657.156	446.422	425.905	487.78	517.391	425.448	493.529	478.813	507.923						1.304	8.80444
688.098	846.741	743.515	726.725	860.891	963.33	932.756	869.138	885.041			655.332	467.78	454.802	481.859	511.936	486.585	522.572	483.784	574.174						1.305	8.80889
686.281	805.653	751.854	866.165	893.188	975.529	915.967	820.047	875.063			653.508	485.883	515.171	514.6	509.778	477.545	559.309	499.145	596.942						1.306	8.81333
684.465	783.979	790.369	846.696	878.264	959.649	970.875	885.717	912.38			651.682	478.023	551.187	531.624	559.227	527.711	556.529	489.944	589.478						1.307	8.83556
682.646	847.633	807.358	863.638	946.634	1032.45	1045.41	850.997	969.079			649.857	496.115	525.673	536.563	548.277	543.25	643.322	489.245	659.437						1.308	8.83556
680.83	932.578	863.116	857.424	887.298	1018.8	1058.66	893.183	1034.23			648.031	491.5	531.635	528.219	595.498	556.961	667.483	566.894	652.905						1.309	8.84889
679.01	955.465	925.333	942.164	925.114	1041.05	1054.58	900.182	1058.16			646.205	498.234	570.48	511.43	595.516	577.036	663.713	605.813	669.969						1.31	8.86222
677.191	947.333	770.208	935.948	1017.01	1021.79	1005.45	938.443	1054.22			644.379	590.859	506.382	598.422	635.025	602.56	672.456	556.027	707.78						1.311	8.86667
675.373	962.45	858.285	886.772	1009.01	1112.43	1071.84	958.461	1081.77			642.551	628.352	593.806	578.004	662.451	631.711	708.136	621.342	745.572						1.312	8.88
673.553	828.432	909.786	1060.69	1031.52	1120.05	1098.94	1027.95	1093.56			640.723	579.974	636.894	572.068	655.876	633.563	690.888	653.62	731.48						1.313	8.88444
671.732	1046.88	905.379	940.489	979.177	1101.89	1057.92	1012.81	1060.56			638.895	599.637	672.819	590.25	648.207	669.966	733.277	624.601	773.02						1.314	8.90222
669.912	1015.49	901.003	931.005	1075.13	1129.68	1165.8	998.98	1108.67			637.066	671.103	613.042	654.232	677.803	652.717	790.068	715.303	854.127						1.315	8.91111
668.092	1042.19	1105.14	1007.39	1125.32	1231.39	1174.4	1048.91	1145.86			635.238	697.21	621.827	679.616	703.001	662.741	808.378	690.995	835.305						1.316	8.92
666.27	1061.12	1098.63	1067.24	1039.75	1169.51	1110.34	1079.32	1185.45			633.408	669.901	634.89	671.249	712.853	669.126	821.873	692.136	850.41						1.317	8.93333
664.447	1064.58	1023.4	1072.61	1099.63	1124.46	1213.52	1112.32	1275.82			631.578	686.289	672.208	697.82	721.605	679.14	793.082	730.953	844.784						1.318	8.94222
662.625	1112.5	1027.7	1049.93	1072.25	1213.76	1240.56	1127.11	1260.96			629.748	780.313	623.901	723.173	753.344	742.731	824.824	759.393	845.753						1.319	8.95556
660.803	1114	1147.98	1113.05	1175	1271.68	1280.27	1127.6	1302.92			627.918	731.98	652.644	681.085	846.364	759.986	838.302	713.446	879.671						1.32	8.95556
658.979	1177.36	1090.06	1181.09	1143.47	1288.17	1309.6	1182.68	1294.1			626.088	743.492	731.285	747.357	801.457	752.723	839.29	764.466	867.453						1.321	8.97333
657.156	1209.75	1107.31	1163.37	1222.64	1309.11	1413.79	1383.23	1415.78			624.256	751.766	675.87	767.864	799.239	750.909	853.716	743.947	853.358						1.322	8.98667
655.332	1207.36	1137.45	1142.36	1204.95	1353.52	1449.99	1240.81	1426.26			622.424	737.413	744.491	736.623	792.647	739.115	839.343	738.489	888.19						1.323	9
653.508	1276.43	1206.23	1233.44	1213.54	1388.97	1421.68	1330.9	1445.2			620.592	744.069	733.275	737.875	812.303	740.932	837.448	778.181	922.064						1.324	9
651.682	1241.18	1234.25	1263.52	1288.49	1417.68	1475.13	1467.69	1493.11			618.758	792.719	751.984	754.76	811.178	759.072	883.516	759.555	968.146						1.325	9.01333
649.857	1153.82	1298.74	1359.48	1274.95	1436.31	1599.92	1481.12	1527.71			616.926	778.366	770.682	778.849	820.983	769.949	844.208	726.836	933.357						1.326	9.03556
648.031	1300.05	1453.27	1373.07	1435.52	1496.28	1671.72	1514.01	1614.19			615.092	836.672	732.411	822.16	871.215	800.762	908.467	775.901	954.976						1.327	9.04
646.205	1382.53	1429.87	1352.07	1424.71	1549.5	1652.6	1448.31	1637.9			613.258	780.35	788.121	762.097	846.042	782.624	865.335	746.953	929.603						1.328	9.05778
644.379	1314.48	1472.93	1431.5	1442.92	1595.99	1716.3	1529.19	1708.63			611.422	807.968	769.791	770.547	865.663	750.905	851.932	732.111	939						1.329	9.07111
642.551	1387.27	1441.03	1530.65	1512.2	1690.47	1738.58	1612.64	1743.15			609.588	888.811	825.465	789.802	853.607	757.243	887.396	774.566	987.837						1.33	9.07556
640.723	1483.16	1469.15	1624.83	1498.63	1732.43	1765.45	1623.46	1774.04			607.752	819.615	848.391	829.463	883.041	777.162	916.137	779.443	971.863						1.331	9.09778
638.895	1463.32	1428.76	1569.28	1589.96	1785.52	1737.14	1794.99	1780.81			605.916	805.278	848.548	823.481	897.181	802.502	921.88	793.705	942.753						1.332	9.10667
637.066	1453.12	1448.37	1637.1	1630.19	1774.98	1907.64	1748.77	1910.49			604.08	842.537	878.566	835.506	908.041	766.281	874.005	820.16	1000						1.333	9.12444
635.238	1556.62	1497.95	1553.64	1656.61	1819.09	1870.13	1804.91	1959.39			602.244	845.931	841.753	835.524	900.351	809.709	885.495	783.738	969.02						1.334	9.14667
633.408	1423.1	1393.5	1575.43	1587.85	1810.76	1841.82	1902.47	1879.39			600.406	904.11	844.754	889.529	945.015	787.073	924.731	778.29	981.205						1.335	9.16444
631.578	1592.04	1729.78	1579.13	1629.44	1860.41	1957.07	1769.53	1984.87			598.568	923.599	864.805	828.361	892.614	808.768	946.726	817.861	996.198						1.336	9.17778
629.748	1497.08	1693.82	1747.13	1677.9	1835.34	2065.37	1855.42	1944.63			596.73	885.097	872.059	847.565	886.023	800.61	883.582	773.966	981.18						1.337	9.18222
627.918	1583.13	1717.78	1632.54	1755.28	1847.05	1988.84	1840.34	1976.63			594.893	917.462	899.194	891.936	905.592	782.512	853.936	764.775	945.545						1.338	9.2
626.088	1542.09	1666.94	1720	1709.99	1913.35	2108.56	1787.75	1932.8			593.053	956.252	902.177	861.972	894.644	782.499	871.149	766.835	950.226						1.339	9.20889
624.256	1570.35	1731.57	1743.39	1726.72	1868.21	2050.42	1854.19	1970.8			591.213	933.865	898.061	895.532	866.271	806.882	872.103	759.525	981.137						1.34	9.21333
622.424	1617.83	1676.55	1592.8	1700.75	1814.18	2037.04	1797.76	2048.47			589.373	930.797	915.234	893.135	931.572	799.635	898.856	791.56	985.806						1.341	9.23111
620.592	1632.59	1696.35	1732.73	1661.02	1860.37	1983.53	1886.16	1973.39			587.533	927.731	938.075	882.353	979.421	787.875	900.757	778.629	979.234						1.342	9.24889
618.758	1591.57	1656.39	1685.59	1688.77	1910.99	2053.86	1900.85	2026.99			585.691	968.09	915.511	836.851	908.596	798.694	888.328	766.641	964.239						1.343	9.25778
616.926	1671.67	1746.71	1766.4	1665.58	1772.38	2019.86	1887.11	2093.77			583.852	895.878	936.921	870.382	900.925	803.189	887.363	790.227	960.482						1.344	9.27556
615.092	1669.09	1664.13	1802.9	1752.47	1839.67	2064.95	1863.05	2098.04			582.01	953.908	898.77	876.368	874.762	795.045	864.44	756.718	976.38						1.345	9.28889
613.258	1695.33	1745.94	1824.64	1732.04	1904.69	1966.82	1857.1	2111.92			580.168	982.983	982.546	876.368	934.544	747.204	873.023	820.527	971.686						1.346	9.29778
611.422	1633.18	1787.21	1839.83	1740.49	1823.99	2002.74	1830.49	2008.09			578.324	881.9	899.052	889.526	906.211	776.062	898.776	779.545	954.835						1.347	9.32
609.588	1680.53	1762.38	1812.41	1743.44	1914.54	2105.05	1887.82	2011.18			576.482	935.073	937.447	928.988	924.642	785.065	864.416	761.026	898.715						1.348	9.32889
607.752	1621.02	1893.26	1796.48	1679.04	1847.19	2017.3	1901.25	2122.31			574.639	952.89	938.994	917.016	910.456	755.293	852.961	776.173	967.9						1.349	9.34222
605.916	1591.08	1849.3	1836.24	1694.38	1886.56	1983.38	1872.09	2020.95			572.795	914.504	940.54	901.463	875.629	767.902	873.929	750.186	937.04						1.35	9.36
604.08	1647.75	1960.99	1835.06	1691.85	1901.45	2006.68	1855.86	2020.44			570.951	890.584	903.857	891.891	887.536	760.677	842.456	745.705	927.687						1.351	9.37333
602.244	1744.92	1851.05	1971.39	1672.83	1904.11	2033.41	1975.07	2088.3			569.105	938.891	821.897	824.972	866.852	752.554	787.171	752.437	929.549						1.352	9.38222
600.406	1707.75	1915.89	1813.08	1803.52	1876.78	1966.35	1917.57	2006.21			567.26	945.46	925.36	859.621	895.045	745.336	822.428	678.842	942.617						1.353	9.40444
598.568	1676.35	1940.27	1926.46	1743.3	1958.26	2079.97	1888.47	2035.67			565.414	875.034	834.944	877.533	868.942	735.42	825.279	737.879	937.937						1.354	9.41778
596.73	1750.28	2003.01	1889.29	1802.54	1933.13	2022.08	1770.46	2037.55			563.568	881.616	846.413	807.08	862.388	750.717	808.128	708.2	896.85						1.355	9.44
594.893	1697.85	1893.31	1837.44	1698.45	1842.53	1955.09	1801.98	2019.05			561.723	833.685	886.158	811.864	823.283	756.105	797.649	714.002	877.249						1.356	9.44
593.053	1715.34	2015.7	1877.17	1791.96	1837.39	1938.39	1825.77	2084.43			559.875	938.048	853.781	804.711	790.707	768.689	769.089	694.608	897.781						1.357	9.46222
591.213	1709.85	1901.88	1838.44	1697.53	1895.47	2063.34	1912.67	2055.15			558.027	893.333	846.862	822.616	812.378	735.383	808.108	675.224	837.141						1.358	9.47556
589.373	1758.71	2102.98	1935.36	1752.61	1893.63	2022.66	1839.87	2108.52			556.18	818.199	830.053	788.027	797.17	709.287	781.459	678.232	882.854						1.359	9.48444
587.533	1713.46	2076.47	1846	1735	1928.37	2005.97	1812.16	2076.85			554.332	864.83	789.236	788.037	801.483	699.391	755.772	681.24	824.111						1.36	9.50222
585.691	1804.62	2101.04	1854.68	1796.9	1856.68	1990.43	1796.06	2008.09			552.482	853.792	735.726	741.55	848.065	729.057	721.538	687.043	817.6						1.361	9.52444
583.852	1765.36	1940.7	1989.11	1677.9	1867.01	1982.89	1832.73	1978.85			550.633	855.568	796.62	702.235	830.693	679.612	733.905	643.448	809.228						1.362	9.54222
582.01	1874.44	1935.62	1888.39	1724.72	1816.4	2040.38	1812.79	1969.97			548.783	764.512	785.486	710.606	766.747	684.106	707.294	619.442	815.768						1.363	9.56444
580.168	1866.77	1956.07	1833.42	1655.1	1874.34	1998.62	1864.89	2043.62			546.934	836.714	803.996	710.633	759.151	659.849	734.861	646.682	797.152						1.364	9.57333
578.324	1754.84	1927.7	1793.17	1652.61	1897.92	1931.8	1747.26	1898.4			545.084	774.502	750.533	723.76	712.579	628.418	691.159	607.785	776.682						1.365	9.59111
576.482	1776.34	1937.61	1948.73	1734.99	1766.5	1929.99	1832.78	2009.1			543.232	750.706	674.524	715.446	655.204	632.023	687.37	645.257	747.843						1.366	9.60444
574.639	1899.79	1981.53	1828.56	1690.06	1917.35	1899.69	1830.89	2039.66			541.381	752.505	714.202	729.756	729.893	623.955	677.884	612.897	743.219						1.367	9.62222
572.795	1768.96	1828.06	1940.02	1680.73	1834.65	1942.34	1737.78	1955.48			539.529	698.353	666.439	684.546	685.527	648.201	688.337	644.766	774.892						1.368	9.64444
570.951	1756.66	1961.19	1826.45	1685.08	1740.92	1942.81	1760.33	1954.98			537.676	727.334	689.183	698.854	705.004	628.467	679.802	619.865	728.394						1.369	9.64889
569.105	1648.84	1990.35	1703.16	1623.79	1739.01	1870.4	1660.88	1901.92			535.824	711.562	714.734	669.137	692.028	610.536	680.758	661.95	712.615						1.37	9.66667
567.26	1653.75	1818.02	1768.96	1609.02	1748.16	1902.79	1704	1938.45			533.971	647.875	672.64	632.298	622.836	615.035	653.253	597.999	703.352						1.371	9.68
565.414	1672.01	1677.63	1834.73	1629.8	1805.93	1811.07	1675.23	1952.27			532.117	673.654	613.662	625.203	681.23	617.738	615.326	556.392	700.602						1.372	9.70222
563.568	1581.44	1717.55	1745.75	1572.67	1726.62	1838.91	1686.26	1814.51			530.262	617.991	626.538	629.999	623.961	626.715	637.154	576.155	716.443						1.373	9.70667
561.723	1517.63	1647.28	1713.81	1560.65	1756.72	1803.01	1629.3	1837.9			528.408	670.901	622.511	668.07	622.903	606.112	653.283	608.917	711.832						1.374	9.72
559.875	1612.22	1691.52	1696.54	1477.62	1663.08	1730.74	1619.83	1843.38			526.553	712.616	635.377	646.711	648.851	593.582	647.604	646.31	708.151						1.375	9.74667
558.027	1538.87	1826.89	1614.19	1559.87	1654.51	1819.99	1636.02	1786.85			524.697	650.603	649.644	655.059	651.028	595.39	667.509	578.726	730.48						1.376	9.76889
556.18	1551.38	1750.42	1660.43	1520.56	1617.22	1809.15	1586.83	1741.07			522.842	673.161	609.032	621.835	635.929	582.868	679.825	609.607	695.222						1.377	9.78667
554.332	1575.32	1714.26	1600.91	1548.17	1608.65	1752.84	1626.11	1759.68			520.984	638.298	585.319	687.178	656.459	630.342	693.082	598.697	746.322						1.378	9.8
552.482	1601.14	1809.43	1713.82	1459.76	1651.93	1665.89	1565.44	1747.3			519.129	678.387	617.868	675.328	732.014	636.614	658.987	622.134	737.994						1.379	9.81778
550.633	1588.82	1542.66	1537.26	1466.91	1576.03	1715.32	1511.2	1756.37			517.271	691.359	637.748	746.559	721.223	609.771	698.745	651.128	739.877						1.38	9.83556
548.783	1424.06	1648.49	1567.24	1540.88	1571.85	1672.71	1509.51	1690.39			515.414	627.833	671.674	705.037	685.63	642.887	709.143	654.132	787.217						1.381	9.84444
546.934	1548.93	1511.03	1519.21	1534.37	1523.54	1686.92	1564.18	1763.78			513.555	717.286	732.285	733.521	736.323	700.137	767.79	697.017	790.942						1.382	9.87111
545.084	1513.75	1572.49	1393.21	1491.05	1600.94	1703.39	1579.14	1740.69			511.697	828.994	715.593	758.432	762.195	674.191	775.326	752.863	774.264						1.383	9.88444
543.232	1444.31	1460.58	1515.81	1379.61	1555.94	1597.27	1398.28	1683.09			509.838	762.297	777.567	794.001	831.168	770.744	814.066	783.653	817.852						1.384	9.91111
541.381	1481.49	1446.01	1454.85	1497.15	1559.43	1710.21	1532.3	1776.66			507.979	858.02	831.084	878.152	814.98	834.177	842.385	790.33	865.125						1.385	9.92444
539.529	1530.06	1499.13	1492.97	1497.47	1613.59	1682.43	1516.58	1696.47			506.117	896.399	893	904.194	955.009	815.366	947.254	821.096	946.66						1.386	9.92889
537.676	1466.34	1505.78	1557.04	1467.83	1592.82	1659.2	1537.97	1641.3			504.258	1000	888.916	898.232	964.649	871.609	942.448	880.564	938.296						1.387	9.95556
535.824	1558.62	1525.15	1466.92	1449.1	1616.08	1717.62	1560.64	1637.29			502.396	975.525	960.609	991.771	975.361	926.039	1000	914.998	992.914						1.388	9.97333
533.971	1456.87	1413.61	1407.67	1502.54	1510.53	1618.44	1584.59	1633.28			500.535	951.049	1000	1000	986.069	992.051	989.514	956.823	993.801						1.389	9.99556
532.117	1461.64	1405.64	1585.28	1483.81	1588.81	1667.79	1496.06	1694.65			498.674	926.574	962.231	958.5	1000	1000	992.253	944.938	954.883						1.39	10.0222
530.262	1418.86	1509.6	1579.56	1537.22	1596.62	1599.27	1551.98	1758.36			496.811	902.073	874.001	976.201	968.733	921.368	952.504	867.35	948.375						1.391	10.0311
528.408	1535.73	1558.69	1552.78	1523.94	1651.72	1702.98	1597.65	1727			494.949	877.597	879.738	896.858	936.406	881.144	896.727	850.866	897.457						1.392	10.0533
526.553	1618.33	1706.96	1577.88	1518.83	1633.09	1734.16	1588.4	1816.8			493.086	853.096	806.987	851.861	900.868	765.109	832.483	750.213	796.613						1.393	10.08
524.697	1528.04	1781.39	1510.61	1546.35	1688.13	1845.72	1665.98	1825.81			491.223	746.844	760.893	771.403	858.897	717.806	739.967	689.376	795.695						1.394	10.0933
522.842	1534.62	1617.52	1697.73	1630.96	1695.86	1762.52	1646.52	1895.36			489.357	751.816	703.614	699.26	742.775	688.359	694.653	625.795	769.814						1.395	10.1111
520.984	1582.96	1869.13	1666.1	1658.46	1769.52	1838.94	1790.44	1913.85			487.494	766.312	657.567	657.888	663.248	604.547	684.249	597.37	652.434						1.396	10.1244
519.129	1655.94	1846.64	1691.18	1791.91	1776.1	1974.17	1773.53	1986.9			485.629	714.13	628.344	609.445	593.431	539.491	572.977	533.842	652.475						1.397	10.16
517.271	1867.39	2081.31	1996.31	1793.55	1947.44	2067.47	1910.98	2102.63			483.764	638.169	572.538	561.024	606.359	506.544	543.755	471.27	588.766						1.398	10.1822
515.414	1978.18	2020.96	2003.5	1986.67	2012.16	2129.07	2019.05	2291.83			481.896	586.045	599.329	543.341	555.921	455.796	519.257	469.691	572.195						1.399	10.1956
513.555	2005.46	2165.01	2245.32	2095.52	2214.08	2259.62	2157.68	2369.48			480.031	510.152	543.556	536.295	530.202	421.102	516.436	465.342	543.627						1.4	10.2222
511.697	2303.86	2650.17	2436.88	2397.07	2348.93	2507.66	2396.94	2647.44			478.164	494.559	483.613	487.925	479.807	414.918	419.434	417.604	497.531						1.401	10.2267
509.838	2695.01	2821.46	2710.83	2612.98	2580.27	2789.49	2581.3	2817.41			476.297	464.705	437.684	389.997	448.754	354.436	410.045	398.503	436.689						1.402	10.2578
507.979	3029.09	3201.1	2997.6	2911.55	2958.51	2970.64	2987.26	3175.7			474.43	485.589	444.906	425.478	402.696	328.691	405.365	392.33	410.019						1.403	10.2711
506.117	3338.37	3471.18	3250.28	3306.28	3151.17	3359.54	3213.44	3399.95			472.561	427.228	412.987	375.988	385.621	357.232	374.336	340.956	403.658						1.404	10.2889
504.258	3499.72	3612.84	3320.22	3449.95	3370.05	3432.04	3322.37	3586.19			470.693	478.213	399.248	366.628	377.133	279.016	335.792	313.586	385.309						1.405	10.3156
502.396	3500	3500	3500	3500	3500	3500	3500	3500			468.824	389.787	407.871	387.935	338.632	315.558	340.537	258.568	360.513						1.406	10.3333
500.535	3524.88	3414.6	3403.47	3453.79	3520.26	3476.5	3317.36	3525.13			466.955	407.503	363.411	346.742	369.819	310.295	286.97	277.327	342.183						1.407	10.36
498.674	3061.35	3341.9	3221.4	3318.17	3261.07	3271.32	3262.06	3256.74			465.084	372.967	330.144	304.389	294.906	256.146	279.499	268.428	284.23						1.408	10.3822
496.811	2811.89	3038.1	2926.4	3059.34	3009.65	3026.75	2902.75	3016.87			463.215	409.672	320.626	276.197	299.307	251.788	250.41	279.804	262.241						1.409	10.4
494.949	2579.56	2635.74	2681.59	2739.68	2773.67	2812.76	2707.7	2662.38			461.344	335.592	255.283	257.444	259.793	232.328	245.767	220.242	271.583						1.41	10.4267
493.086	2320.85	2452.1	2394.95	2359.25	2489.62	2478.22	2391.95	2477.17			459.473	302.68	277.882	289.348	253.493	215.542	243.004	215.969	282.762						1.411	10.4489
491.223	2069.81	2146.8	2218.16	2180.71	2218.82	2413.29	2192.06	2234.11			457.6	333.051	241.877	260.001	232.209	196.988	213.002	212.619	223.037						1.412	10.4711
489.357	1907.75	2005.48	2041.46	1902.11	2092.61	2127.48	1985.91	2059.73			455.729	260.625	256.099	237.732	216.287	199.748	197.098	184.416	227.777						1.413	10.4978
487.494	1766.55	1818.09	1743.91	1733.25	1834.05	1883.5	1815.45	1879.53			453.855	245.146	214.538	249.606	249.594	182.981	179.323	167.271	217.791						1.414	10.5244
485.629	1612.17	1712.7	1596.44	1568.53	1667.5	1694.85	1631.11	1750.21			451.982	239.158	245.488	201.46	203.724	152.024	176.573	166.696	226.21						1.415	10.5422
483.764	1352.05	1506.7	1479.68	1403.89	1530.54	1534.45	1537.05	1555.99			450.109	242.654	185.831	202.748	161.086	159.229	190.714	169.802	187.712						1.416	10.5689
481.896	1350.82	1288.27	1404.88	1382.66	1463.61	1474.34	1449.38	1468.14			448.234	211.395	115.055	193.449	160.168	105.231	179.517	171.067	211.768						1.417	10.5911
480.031	1192.84	1252.45	1249.56	1215.45	1379.21	1370.37	1241.18	1249.28			446.359	207	119.538	177.098	140.01	120.424	134.558	123.602	178.808						1.418	10.6133
478.164	1110.44	1155.91	1118.49	1082.11	1198.65	1216.92	1160	1198.14			444.484	185.239	150.48	140.77	128.412	111.673	151.507	134.99	167.005						1.419	10.6356
476.297	1139.42	1063.66	1148.51	994.779	1093.57	1174.95	1038.27	1207.2			442.609	166.647	136.85	163.224	152.079	104.698	117.823	105.937	134.071						1.42	10.6711
474.43	1011.76	917.019	977.285	980.435	1020.2	1074.51	961.004	1145.47			440.734	140.172	153.852	141.015	140.484	87.9794	96.3385	120.998	142.496						1.421	10.6889
472.561	1010.54	1009.36	891.455	926.936	953.398	1037.1	910.42	976.438			438.857	167.356	134.661	142.312	142.779	93.4151	96.4141	131.46	149.08						1.422	10.7111
470.693	869.74	808.455	821.76	811.356	948.852	889.521	905.512	866.442			436.98	134.585	146.088	118.943	107.706	94.4196	118.971	105.186	118.928						1.423	10.7378
468.824	945.842	771.052	856.672	756.579	835.135	876.911	832.172	910.935			435.104	101.831	181.157	143.727	116.413	58.2356	96.5605	87.1864	120.005						1.424	10.7644
466.955	901.239	809.092	785.421	757.161	778.205	829.47	730.998	835.185			433.227	149.501	118.861	99.2377	131.519	76.0661	109.74	116.925	95.3813						1.425	10.7867
465.084	670.056	727.87	690.093	682.19	783.478	705.653	712.237	697.019			431.348	118.336	117.771	112.276	103.944	97.4275	98.5728	86.0855	91.8748						1.426	10.8222
463.215	627.397	653.016	562.663	608.606	692.743	661.653	684.627	740.335			429.469	93.4906	104.17	114.748	56.1168	63.9226	71.4999	85.5361	107.635						1.427	10.8444
461.344	618.653	603.366	621.731	544.501	648.928	592.971	534.211	622.277			427.59	149.007	97.5239	123.083	70.1621	68.4692	69.701	92.3245	138.062						1.428	10.8667
459.473	528.914	524.515	674.348	473.689	689.069	569.235	609.228	638.505			425.711	152.518	95.0484	103.267	71.408	65.0541	93.1574	67.0163	91.4493						1.429	10.9022
457.6	599.25	418.582	485.988	566.007	559.135	519.698	500.696	552.309			423.83	110.361	50.9049	78.7704	84.3783	57.2199	78.2584	66.473	72.3612						1.43	10.92
455.729	562.236	310.662	488.836	507.356	560.016	519.564	492.191	596.787			421.949	96.5629	76.2142	90.6223	60.0476	49.3891	70.8448	81.5107	110.106						1.431	10.9422
453.855	536.518	380.512	472.42	437.959	505.317	484.654	448.281	547.113			420.068	100.085	76.5213	88.405	68.7541	24.7716	55.9554	67.2202	57.1188						1.432	10.9867
451.982	414.839	383.521	420.703	426.514	457.163	444.156	355.077	431.587			418.188	84.7234	53.2326	83.8448	39.115	48.7566	82.1895	45.6084	67.3656						1.433	10.9956
450.109	552.79	392.855	402.716	402.958	473.264	469.842	432.633	430.189			416.307	132.296	95.1725	92.1705	40.3698	18.8508	54.2216	46.9033	76.6912						1.434	11.0489
448.234	532.688	373.009	371.908	343.069	441.439	402.466	335.71	374.707			414.424	85.4793	30.2719	55.9926	23.5278	26.0471	52.419	38.1265	54.8812						1.435	11.0667
446.359	476.856	328.177	310.642	388.192	399.816	394.531	369.023	361.566			412.541	101.582	63.875	95.9297	33.3015	20.8799	29.138	53.1543	57.7969						1.436	11.0978
444.484	413.517	247.938	286.294	335.067	425.662	267.822	364.424	373.107			410.658	95.6679	39.224	67.9602	36.6868	20.1279	12.4018	75.4963	41.4923						1.437	11.12
442.609	395.294	238.756	321.283	279.28	405.787	313.704	308.046	369.367			408.773	48.8953	56.1729	54.0459	34.7526	24.6703	41.407	44.7615	65.453						1.438	11.1556
440.734	330.093	258.849	309.775	226.213	306.509	271.083	290.857	289.276			406.891	99.563	35.6926	74.0638	60.4705	20.3881	34.004	35.0798	37.2621						1.439	11.1822
438.857	364.46	218.506	234.18	232.337	329.046	253.123	305.256	263.241			405.006	82.6593	12.4512	25.0652	35.1413	19.6356	16.3413	53.7531	63.9547						1.44	11.2267
436.98	364.992	119.851	245.137	229.051	301.548	238.532	211.101	224.302			403.121	42.2068	47.4009	53.2644	51.2812	18.8831	18.2717	27.618	55.8914						1.441	11.24
435.104	408.686	236.054	79.9078	247.271	253.396	214.998	214.177	278.105			401.234	44.1676	32.4769	49.8855	20.6546	13.723	40.7135	32.574	55.1443						1.442	11.28
433.227	328.464	200.098	202.996	206.366	290.002	211.619	252.591	286.114			399.35	42.9877	7.86715	26.6386	35.7288	12.9713	33.3116	39.355	44.3447						1.443	11.3022
431.348	375.866	166.311	241.182	186.977	264.654	221.669	195.134	227.247			397.463	30.8238	60.7863	30.2771	38.0501	29.8418	29.6397	40.6518	44.5135						1.444	11.3244
429.469	218.74	188.855	220.134	219.976	234.956	226.126	214.643	147.294			395.576	54.7519	58.3235	71.2943	-2.10643	28.205	25.0362	32.8143	71.1696						1.445	11.3689
427.59	322.377	126.051	184.698	251.618	243.256	157.905	150.943	174.083			393.688	19.0637	54.4782	38.7144	16.1497	5.43274	2.73426	34.113	53.9812						1.446	11.3956
425.711	264.687	236.179	165.28	251.031	176.636	204.858	171.738	206.718			391.801	77.4834	14.6704	17.8253	22.7216	2.92137	-2.79508	32.6719	62.3625						1.447	11.4133
423.83	238.877	186.018	93.0989	198.111	270.643	133.331	179.934	116.273			389.912	68.46	21.8997	51.8095	36.7193	6.57265	33.5753	59.5261	67.0887						1.448	11.4533
421.949	252.42	140.106	97.7062	176.078	213.776	153.459	150.343	153.588			388.023	53.1716	1.47431	44.9304	32.6755	28.7022	61.5485	23.4061	46.2626						1.449	11.4978
420.068	271.559	15.2064	59.1534	107.111	201.392	131.133	156.045	100.68			386.135	44.159	39.1106	49.7212	6.36095	12.9887	39.2528	20.1452	22.7094						1.45	11.5156
418.188	236.346	123.434	55.7825	124.004	181.404	131.157	151.682	153.2			384.244	44.5516	61.528	35.846	22.4753	15.7542	63.4861	63.4006	47.5056						1.451	11.5556
416.307	294.772	144.317	76.3833	104.693	222.12	157.978	153.628	106.166			382.354	40.2453	3.80581	44.1339	16.3199	22.9147	24.4545	30.0427	22.1394						1.452	11.5867
414.424	270.769	82.0877	93.7844	124.265	189.093	145.724	78.8124	124.707			380.463	51.6003	30.3634	44.2557	2.74919	-1.57854	53.3259	34.9881	25.956						1.453	11.6222
412.541	151.291	161.315	112.777	102.29	154.979	117.854	63.1855	103.445			378.572	80.1703	12.7205	16.4024	38.9868	2.94497	23.6096	61.804	45.2636						1.454	11.6356
410.658	175.955	99.2408	55.1259	108.461	150.115	112.315	73.9965	63.4698			376.682	41.4266	8.89068	63.1418	22.2404	11.8595	38.5213	64.9174	55.4498						1.455	11.6711
408.773	254.847	116.227	26.24	106.596	114.906	94.5137	98.6513	132.298			374.789	32.4327	40.9471	50.4416	28.8029	21.6478	15.3247	68.9407	57.4326						1.456	11.7022
406.891	204.614	83.4073	104.29	60.546	56.9561	14.2754	125.819	92.3287			372.896	54.7302	19.174	59.8767	20.5393	24.4046	24.6537	66.5875	51.2177						1.457	11.7289
405.006	135.686	129.596	102.535	104.215	174.393	105.767	114.018	122.527			371.004	25.4063	37.4162	57.6619	18.6318	-17.6228	49.766	29.6376	33.1692						1.458	11.7778
403.121	184.559	69.9357	16.2449	95.6689	115.335	66.8119	94.6945	41.6636			369.111	17.9871	8.75781	18.194	27.3088	-8.71361	47.0071	38.2186	37.8853						1.459	11.7911
401.234	210.96	5.414e-12	17.7088	69.7357	129.867	72.452	91.7294	26.279			367.217	57.4683	-25.4018	3.18645	0.00929	18.6218	45.1763	61.3565	30.7686						1.46	11.84
399.35	-5.91101e-11	71.2771	31.9267	94.65	118.409	73.6344	54.8593	26.0852			365.322	15.664	5.24307	40.5473	22.4395	20.4975	37.7759	59.0087	-2.23497e-13						1.461	11.8667
397.463	159.039	57.5277	-28.7701	74.0844	119.915	87.0721	87.094	14.2092			363.428	3.56659	26.2254	62.766	23.7089	17.9857	30.3774	13.912	30.188						1.462	11.8978
395.576	144.276	54.2236	44.4188	86.958	82.4751	113.868	114.303	70.0645			361.533	91.4463	26.53	15.1914	29.2074	19.8598	15.5594	50.6798	40.3548						1.463	11.9289
393.688	51.0723	100.767	15.6178	90.472	90.435	20.4278	90.0498	54.6755			359.637	30.9258	-13.112	24.6139	12.5072	20.8559	12.8037	26.5183	42.3343						1.464	11.9689
391.801	148.315	107.956	2.75838	91.3127	74.5956	38.3289	132.329	59.1311			357.74	7.90586	28.5151	13.1067	19.0642	2.56632	8.19323	54.1768	42.4944						1.465	12
389.912	161.502	53.0337	16.9791	89.4847	85.7548	81.8169	123.164	47.246			355.844	8.31095	8.16603	41.1182	17.1668	13.2053	3.58323	45.4743	43.5628						1.466	12.04
388.023	124.281	145.337	109.2	56.9376	114.172	77.4535	121.541	94.8595			353.947	75.8181	-19.0559	14.5065	22.6646	4.56323	20.289	38.5933	28.2778						1.467	12.0667
386.135	178.467	119.574	18.3505	21.7381	104.756	20.8251	44.6915	87.6295			352.049	20.0426	22.5409	29.7249	0.70558	5.56051	32.3522	19.001	32.9814						1.468	12.0933
384.244	94.5928	77.3315	40.5217	98.7088	113.679	82.0853	66.9374	32.5935			350.15	3.28843	25.5951	43.7738	-20.1862	7.43253	11.9875	43.0035	22.2459						1.469	12.1244
382.354	10.7386	84.8761	-61.3957	68.8619	131.212	7.70557	35.2891	52.1884			348.252	44.2392	31.3982	78.7135	19.0934	27.6887	4.59577	42.4838	16.962						1.47	12.1644
380.463	36.8889	11.7478	37.1264	49.7079	74.2559	83.3916	-0.09	41.468			346.354	24.3698	20.6967	37.026	34.0851	22.5511	20.352	61.9312	29.8317						1.471	12.1911
378.572	38.7773	127.07	8.37739	55.9142	102.537	107.936	107.378	20.2625			344.455	12.3034	9.99993	0	-2.62126	1.66433	12.0327	70.4811	34.5284						1.472	12.2133
376.682	81.6346	89.2833	53.2234	88.7963	90.8756	68.0465	80.792	17.7018			342.555	23.6169	18.5502	40.7234	44.0103	30.6544	40.7312	67.2348	1.12334						1.473	12.2444
374.789	83.4692	175.717	25.9973	101.664	59.7878	73.7113	54.2344	1.25725e-11			340.654	45.83	28.4698	32.7105	25.2462	27.268	31.4823	20.459	41.1935						1.474	12.2889
372.896	208.194	198.065	37.5041	125.193	91.2227	61.6128	115.333	34.6974			338.754	35.3259	13.6565	60.6485	7.54625	15.1385	29.6356	-7.4499e-14	53.1364						1.475	12.32
371.004	47.9714	166.713	9.74323	47.4191	89.2086	127.219	61.2721	28.6327			336.852	55.9691	-2.52297	54.9519	-11.1978	5.6374	26.8634	31.22	15.2179						1.476	12.3511
369.111	124.204	89.9691	28.6275	4.33067	100.105	68.5129	73.5667	41.1871			334.951	107.735	8.76586	38.8258	24.8566	1.38422	22.2416	50.6433	43.4725						1.477	12.3822
367.217	45.9187	195.211	49.3467	102.477	114.205	7.62089	119.647	6.03087			333.049	72.3243	-11.5238	40.0883	9.27905	23.3464	47.1964	70.9638	46.3448						1.478	12.4178
365.322	99.7447	159.975	26.843	82.0443	51.8087	3.63283e-13	94.4311	41.8414			331.145	33.8196	20.3475	70.3111	29.5162	45.2976	28.7081	56.8549	47.4038						1.479	12.4533
363.428	45.6398	60.7919	34.6941	64.2872	42.1821	45.6108	123.005	3.20555			329.242	1.2797e-13	5.552	21.7619	28.6866	31.4296	43.4835	77.1643	62.045						1.48	12.4844
361.533	136.586	203.353	-5.05169	29.2362	58.3744	41.3157	74.0775	40.1536			327.338	29.9592	20.9416	7.97274	42.5949	28.0461	2.83586	56.7239	30.5063						1.481	12.5022
359.637	80.5953	85.7815	34.5301	62.0801	61.6212	105.743	43.9356	31.7508			325.436	56.7936	6.1521	39.3361	25.979	28.1551	0.06322	61.6366	31.5667						1.482	12.5422
357.74	82.2276	119.023	-8.36308	35.0367	49.7808	93.6861	0.07839	51.2365			323.529	57.1918	16.0491	42.9079	-0.09597	-7.51704	26.8299	44.8306	45.2953						1.483	12.5733
355.844	61.5377	113.112	13.7639	-5.29271	113.223	53.9441	147.369	21.9152			321.625	77.7914	23.1988	49.948	23.2778	17.0298	19.4347	81.4084	21.9247						1.484	12.6133
353.947	126.292	160.92	-18.0065	106.007	107.784	82.8892	77.3099	42.5468			319.719	25.3615	31.7152	43.1029	8.78509	15.3959	27.7265	43.8037	50.1192						1.485	12.6533
352.049	40.5498	146.909	-127.4	37.7659	74.3697	117.361	43.5083	62.0044			317.814	67.7046	-2.24467	74.4237	21.6337	21.6107	16.6411	84.8854	59.3102						1.486	12.6667
350.15	84.8057	60.8049	8.80328	43.9982	54.9231	71.0108	85.876	23.4035			315.906	49.4669	51.473	42.1386	40.7837	22.5913	36.9145	66.2835	36.8565						1.487	12.7111
348.252	88.1758	131.5	-0.76509	70.1635	-2.60183e-09	28.0063	108.27	67.2203			314	7.95063	18.8937	28.3626	23.1473	32.2871	33.2045	64.8623	39.7191						1.488	12.7467
346.354	106.368	95.059	7.08934	105.619	108.387	117.795	82.0125	54.987			312.094	44.0596	45.1976	45.7942	16.0257	34.1349	42.3989	66.1528	63.3618						1.489	12.7733
344.455	39.176	169.983	-8.80425	52.067	67.396	95.8228	42.0613	48.4005			310.186	63.0829	23.5846	42.4208	37.2659	33.3678	44.2148	62.9266	32.7921						1.49	12.8044
342.555	137.09	154.312	-4.11373	64.9417	47.8779	91.5596	59.5065	59.8007			308.277	63.481	37.5587	43.6683	58.4964	49.1495	73.6668	38.9305	45.5867						1.491	12.8133
340.654	42.0568	270.537	11.6506	53.9162	39.0821	51.9223	125.576	96.1389			306.367	29.7591	18.6935	58.7717	45.0759	2.22728	36.7854	48.3542	48.443						1.492	12.8489
338.754	45.3139	285.887	33.7348	66.7897	8.80086	65.363	71.9786	18.1494			304.459	39.4691	13.5133	68.0942	14.8706	31.0663	56.0916	77.6316	60.3239						1.493	12.8933
336.852	80.0572	311.61	62.1364	78.3342	40.7478	78.8016	119.353	54.9258			302.549	73.978	34.3148	53.1736	19.3061	32.9102	66.1803	41.919	42.4178						1.494	12.9156
334.951	25.8055	306.515	24.1187	89.8745	74.8021	116.54	125.606	48.8098			300.639	58.8767	25.0315	61.3376	33.1809	8.64861	38.5261	73.8912	72.3381						1.495	12.9378
333.049	86.4259	245.956	19.3155	89.4767	76.6389	53.7541	97.0017	10.2604			298.729	14.344	34.8855	82.1865	58.5855	20.0651	49.5303	72.4737	70.673						1.496	12.9822
331.145	132.173	183.458	16.0971	89.0834	44.1372	87.0724	46.0164	46.9992			296.816	22.5013	24.2396	58.0444	49.3798	25.3879	52.2479	99.9146	65.4014						1.497	13.0089
329.242	33.4305	359.617	71.3337	96.6456	14.8448	100.504	48.5939	14.2486			294.904	61.6279	29.9901	80.0355	61.1435	64.6176	53.1228	107.508	75.4584						1.498	13.0356
327.338	12.4689	180.083	25.4582	94.9312	11.2635	66.4748	25.053	34.7546			292.992	105.38	73.9754	45.5292	67.6624	49.9325	57.6732	60.116	83.7074						1.499	13.0578
325.436	21.107	263.814	4.86861	89.2442	30.1621	74.3937	142.129	11.2714			291.08	79.4561	22.3666	69.8158	53.2254	40.4684	70.4927	76.7269	64.9182						1.5	13.0933
323.529	77.8274	267.458	33.2329	123.305	14.7458	76.7991	154.681	42.1719			289.168	95.3278	37.6663	48.0016	49.2705	26.6643	47.4618	103.24	67.7593						1.501	13.12
321.625	73.4441	289.659	52.1111	44.7831	72.1388	88.0276	138.636	49.9189			287.254	57.043	21.5717	53.8435	45.3188	58.0356	68.5428	78.4018	61.5921						1.502	13.1467
319.719	30.1965	246.211	-15.8044	117.241	18.1261	71.69	67.9122	40.3136			285.34	89.9276	49.142	91.9274	85.3399	39.8912	67.5656	91.3952	93.2463						1.503	13.1733
317.814	97.8903	324.01	66.1773	78.4747	42.2577	63.078	89.2143	23.7705			283.426	71.7662	95.7936	96.6025	84.523	69.5063	76.6887	110.684	72.6712						1.504	13.2133
315.906	32.4222	284.851	96.0763	50.3205	8.02826e-09	126.111	78.2176	1.45454			281.51	89.1722	37.4227	81.7067	49.1769	59.1791	37.1451	138.964	73.7061						1.505	13.2222
314	11.3169	280.674	40.8127	1.01326	39.0519	87.7488	114.447	75.0481			279.596	118.934	96.3225	95.5866	76.6164	23.6909	51.7746	106.945	91.8357						1.506	13.2489
312.094	99.2115	321.723	10.7976	61.5178	5.32437	73.6422	150.674	43.4778																	1.507	13.28
310.186	44.7962	455.161	10.7422	75.7136	76.3855	92.5846	143.439	90.4531																	1.508	13.32
308.277	49.4791	399.925	113.1	89.9055	14.8168	64.1785	143.671	-1.0858e-11																	1.509	13.3378
306.367	22.7444	348.909	42.1353	89.5557	0.28091	84.2222	124.064	12.324																	1.51	13.3511
304.459	23.6848	388.188	-17.7736	95.8149	11.3741	136.17	110.681	59.2572																	1.511	13.3778
302.549	102.107	392.701	100.259	112.644	-5.45148e-09	83.5809	114.691	1.17031																	1.512	13.4089
300.639	78.9872	514.085	49.8088	81.9207	38.8044	143.21	164.601	29.6183																	1.513	13.4356
298.729	33.7174	440.888	18.2664	150.247	30.5809	123.64	153.747	21.1448																	1.514	13.4622
296.816	108.308	494.795	81.1363	65.4136	33.0093	84.2956	152.832	16.1301																	1.515	13.4933
294.904	68.528	544.665	115.662	109.962	43.9484	141.693	212.66	73.3549																	1.516	13.5111
292.992	50.8581	537.28	79.4068	120.187	37.7838	160.606	174.592	72.9287																	1.517	13.5244
291.08	3.77817e-11	460.403	139.066	122.494	43.33	115.798	170.003	41.3916																	1.518	13.5378
289.168	24.6717	557.554	135.826	131.398	86.1737	136.911	198.867	50.1772																	1.519	13.5778
287.254	99.0315	495.21	123.159	173.264	46.8695	165.704	201.737	85.4386																	1.52	13.6
285.34	95.9886	557.722	79.0777	154.477	66.1852	141.796	160.061	105.711																	1.521	13.6089
283.426	223.623	556.912	64.8568	222.679	35.3771	168.385	166.682	74.1769																	1.522	13.6356
281.51	41.969	527.586	132.291	149.88	87.6586	167.535	210.433	46.1057																	1.523	13.6622
279.596	165.816	588.258	147.885	117.95	38.6986	160.106	196.043	79.0107																	1.524	13.3644
																									1.523	12.4711
																									1.522	11.64
																									1.521	10.8844
																									1.52	10.2133
																									1.519	9.58222
																									1.518	9.00444
																									1.517	8.46222
																									1.516	7.95111
																									1.515	7.48444
																									1.514	7.04889
																									1.513	6.62667
																									1.512	6.23556
																									1.511	5.86667
																									1.51	5.52
																									1.509	5.19111
																									1.508	4.87111
																									1.507	4.57333
																									1.506	4.27778
																									1.505	3.99867
																									1.504	3.74933
																									1.503	3.49822
																									1.502	3.27111
																									1.501	3.03244
																									1.5	2.81778
																									1.499	2.60133
																									1.498	2.40267
																									1.497	2.19911
																									1.496	2.01467
																									1.495	1.84533
																									1.494	1.66267
																									1.493	1.49822
																									1.492	1.32933
																									1.491	1.16533
																									1.49	1.03067
																									1.489	0.87644
																									1.488	0.744
																									1.487	0.592
																									1.486	0.46133
																									1.485	0.33778
																									1.484	0.21151
																									1.483	0.08702
																									1.482	-0.027
																									1.481	-0.14191
																									1.48	-0.252
																									1.479	-0.35987
																									1.478	-0.46133
																									1.477	-0.55644
																									1.476	-0.65644
																									1.475	-0.75156
																									1.474	-0.83911
																									1.473	-0.92311
																									1.472	-1.02533
																									1.471	-1.09644
																									1.47	-1.17378
																									1.469	-1.26622
																									1.468	-1.33867
																									1.467	-1.41511
																									1.466	-1.484
																									1.465	-1.55644
																									1.464	-1.62178
																									1.463	-1.68356
																									1.462	-1.74756
																									1.461	-1.81778
																									1.46	-1.87156
																									1.459	-1.93156
																									1.458	-1.992
																									1.457	-2.05111
																									1.456	-2.10667
																									1.455	-2.15556
																									1.454	-2.20311
																									1.453	-2.25378
																									1.452	-2.30711
																									1.451	-2.356
																									1.45	-2.388
																									1.449	-2.42933
																									1.448	-2.47378
																									1.447	-2.51867
																									1.446	-2.55244
																									1.445	-2.59022
																									1.444	-2.62222
																									1.443	-2.65511
																									1.442	-2.70756
																									1.441	-2.72978
																									1.44	-2.75689
																									1.439	-2.79422
																									1.438	-2.83022
																									1.437	-2.85067
																									1.436	-2.88044
																									1.435	-2.91333
																									1.434	-2.93378
																									1.433	-2.96222
																									1.432	-2.984
																									1.431	-3.00756
																									1.43	-3.02489
																									1.429	-3.04089
																									1.428	-3.06178
																									1.427	-3.08267
																									1.426	-3.10444
																									1.425	-3.11511
																									1.424	-3.13244
																									1.423	-3.148
																									1.422	-3.16133
																									1.421	-3.17867
																									1.42	-3.19289
																									1.419	-3.20089
																									1.418	-3.21778
																									1.417	-3.21911
																									1.416	-3.23067
																									1.415	-3.24933
																									1.414	-3.25778
																									1.413	-3.26444
																									1.412	-3.26622
																									1.411	-3.28711
																									1.41	-3.29156
																									1.409	-3.29511
																									1.408	-3.30889
																									1.407	-3.30978
																									1.406	-3.32622
																									1.405	-3.32356
																									1.404	-3.32667
																									1.403	-3.33511
																									1.402	-3.33822
																									1.401	-3.35378
																									1.4	-3.34933
																									1.399	-3.35111
																									1.398	-3.36667
																									1.397	-3.368
																									1.396	-3.37644
																									1.395	-3.37644
																									1.394	-3.37733
																									1.393	-3.38133
																									1.392	-3.38311
																									1.391	-3.39111
																									1.39	-3.40044
																									1.389	-3.40267
																									1.388	-3.396
																									1.387	-3.41422
																									1.386	-3.40044
																									1.385	-3.40844
																									1.384	-3.42133
																									1.383	-3.41911
																									1.382	-3.42089
																									1.381	-3.43422
																									1.38	-3.428
																									1.379	-3.42978
																									1.378	-3.44089
																									1.377	-3.44178
																									1.376	-3.44444
																									1.375	-3.44578
																									1.374	-3.44889
																									1.373	-3.44844
																									1.372	-3.45822
																									1.371	-3.46711
																									1.37	-3.46444
																									1.369	-3.46533
																									1.368	-3.47289
																									1.367	-3.472
																									1.366	-3.47956
																									1.365	-3.48311
																									1.364	-3.49156
																									1.363	-3.49289
																									1.362	-3.49289
																									1.361	-3.49822
																									1.36	-3.50978
																									1.359	-3.52267
																									1.358	-3.51822
																									1.357	-3.51689
																									1.356	-3.53867
																									1.355	-3.54267
																									1.354	-3.54444
																									1.353	-3.54667
																									1.352	-3.556
																									1.351	-3.55689
																									1.35	-3.57022
																									1.349	-3.58044
																									1.348	-3.57467
																									1.347	-3.58889
																									1.346	-3.59467
																									1.345	-3.59956
																									1.344	-3.61733
																									1.343	-3.62444
																									1.342	-3.62667
																									1.341	-3.62667
																									1.34	-3.64311
																									1.339	-3.65467
																									1.338	-3.65867
																									1.337	-3.66356
																									1.336	-3.66489
																									1.335	-3.67333
																									1.334	-3.69333
																									1.333	-3.72356
																									1.332	-3.71867
																									1.331	-3.72667
																									1.33	-3.73911
																									1.329	-3.744
																									1.328	-3.74889
																									1.327	-3.77022
																									1.326	-3.772
																									1.325	-3.78533
																									1.324	-3.79333
																									1.323	-3.8
																									1.322	-3.804
																									1.321	-3.82222
																									1.32	-3.832
																									1.319	-3.84133
																									1.318	-3.85022
																									1.317	-3.86844
																									1.316	-3.87378
																									1.315	-3.884
																									1.314	-3.89556
																									1.313	-3.91067
																									1.312	-3.912
																									1.311	-3.93511
																									1.31	-3.94356
																									1.309	-3.95733
																									1.308	-3.96578
																									1.307	-3.988
																									1.306	-3.99556
																									1.305	-4.00533
																									1.304	-4.01556
																									1.303	-4.028
																									1.302	-4.05067
																									1.301	-4.05511
																									1.3	-4.07422
																									1.299	-4.08489
																									1.298	-4.08933
																									1.297	-4.11378
																									1.296	-4.12889
																									1.295	-4.13778
																									1.294	-4.15733
																									1.293	-4.168
																									1.292	-4.17156
																									1.291	-4.19333
																									1.29	-4.20311
																									1.289	-4.21556
																									1.288	-4.24089
																									1.287	-4.24578
																									1.286	-4.28
																									1.285	-4.27956
																									1.284	-4.29467
																									1.283	-4.31778
																									1.282	-4.32933
																									1.281	-4.35511
																									1.28	-4.368
																									1.279	-4.37333
																									1.278	-4.39467
																									1.277	-4.408
																									1.276	-4.432
																									1.275	-4.44889
																									1.274	-4.45778
																									1.273	-4.47111
																									1.272	-4.49778
																									1.271	-4.51111
																									1.27	-4.52889
																									1.269	-4.53778
																									1.268	-4.56444
																									1.267	-4.57778
																									1.266	-4.6
																									1.265	-4.60889
																									1.264	-4.62222
																									1.263	-4.64
																									1.262	-4.66667
																									1.261	-4.68
																									1.26	-4.68889
																									1.259	-4.71556
																									1.258	-4.72889
																									1.257	-4.75556
																									1.256	-4.76444
																									1.255	-4.78667
																									1.254	-4.80444
																									1.253	-4.81778
																									1.252	-4.84
																									1.251	-4.84889
																									1.25	-4.88889
																									1.249	-4.89333
																									1.248	-4.92444
																									1.247	-4.94222
																									1.246	-4.95111
																									1.245	-4.98222
																									1.244	-4.99111
																									1.243	-5.02222
																									1.242	-5.03556
																									1.241	-5.04889
																									1.24	-5.07556
																									1.239	-5.09333
																									1.238	-5.11556
																									1.237	-5.13778
																									1.236	-5.14667
																									1.235	-5.16444
																									1.234	-5.19556
																									1.233	-5.21333
																									1.232	-5.23556
																									1.231	-5.26667
																									1.23	-5.27556
																									1.229	-5.30667
																									1.228	-5.30667
																									1.227	-5.35111
																									1.226	-5.36
																									1.225	-5.36889
																									1.224	-5.39556
																									1.223	-5.42222
																									1.222	-5.44
																									1.221	-5.46222
																									1.22	-5.47111
																									1.219	-5.49778
																									1.218	-5.52889
																									1.217	-5.54222
																									1.216	-5.56889
																									1.215	-5.59556
																									1.214	-5.61333
																									1.213	-5.63111
																									1.212	-5.65333
																									1.211	-5.68
																									1.21	-5.69778
																									1.209	-5.72444
																									1.208	-5.74222
																									1.207	-5.76
																									1.206	-5.78222
																									1.205	-5.80444
																									1.204	-5.84
																									1.203	-5.85778
																									1.202	-5.87556
																									1.201	-5.89778
																									1.2	-5.91556
																									1.199	-5.94222
																									1.198	-5.96889
																									1.197	-5.99556
																									1.196	-6.00444
																									1.195	-6.04
																									1.194	-6.04889
																									1.193	-6.08
																									1.192	-6.10222
																									1.191	-6.11556
																									1.19	-6.14222
																									1.189	-6.17778
																									1.188	-6.18222
																									1.187	-6.21333
																									1.186	-6.22222
																									1.185	-6.24889
																									1.184	-6.27556
																									1.183	-6.30222
																									1.182	-6.32889
																									1.181	-6.33778
																									1.18	-6.36889
																									1.179	-6.38667
																									1.178	-6.40889
																									1.177	-6.43556
																									1.176	-6.44889
																									1.175	-6.45778
																									1.174	-6.49333
																									1.173	-6.51111
																									1.172	-6.52444
																									1.171	-6.54667
																									1.17	-6.57333
																									1.169	-6.59111
																									1.168	-6.60444
																									1.167	-6.62222
																									1.166	-6.64444
																									1.165	-6.66222
																									1.164	-6.68
																									1.163	-6.68889
																									1.162	-6.70667
																									1.161	-6.72889
																									1.16	-6.73778
																									1.159	-6.75556
																									1.158	-6.77333
																									1.157	-6.78667
																									1.156	-6.79556
																									1.155	-6.81778
																									1.154	-6.83556
																									1.153	-6.85333
																									1.152	-6.86667
																									1.151	-6.88444
																									1.15	-6.90222
																									1.149	-6.90667
																									1.148	-6.92444
																									1.147	-6.92889
																									1.146	-6.94222
																									1.145	-6.96444
																									1.144	-6.96889
																									1.143	-6.98222
																									1.142	-6.98667
																									1.141	-7
																									1.14	-7.00889
																									1.139	-7.01333
																									1.138	-7.02667
																									1.137	-7.04
																									1.136	-7.04889
																									1.135	-7.05778
																									1.134	-7.06222
																									1.133	-7.06222
																									1.132	-7.07111
																									1.131	-7.08
																									1.13	-7.08
																									1.129	-7.09333
																									1.128	-7.09778
																									1.127	-7.09333
																									1.126	-7.08889
																									1.125	-7.08444
																									1.124	-7.09778
																									1.123	-7.10222
																									1.122	-7.10667
																									1.121	-7.10222
																									1.12	-7.10222
																									1.119	-7.10222
																									1.118	-7.09333
																									1.117	-7.09333
																									1.116	-7.09333
																									1.115	-7.08889
																									1.114	-7.08
																									1.113	-7.08444
																									1.112	-7.07111
																									1.111	-7.06222
																									1.11	-7.06222
																									1.109	-7.05333
																									1.108	-7.04
																									1.107	-7.04444
																									1.106	-7.03111
																									1.105	-7.02222
																									1.104	-7.00889
																									1.103	-6.99556
																									1.102	-6.99111
																									1.101	-6.98222
																									1.1	-6.96889
																									1.099	-6.95111
																									1.098	-6.94222
																									1.097	-6.92889
																									1.096	-6.93333
																									1.095	-6.90667
																									1.094	-6.88889
																									1.093	-6.87111
																									1.092	-6.85778
																									1.091	-6.84444
																									1.09	-6.82222
																									1.089	-6.80444
																									1.088	-6.79111
																									1.087	-6.77333
																									1.086	-6.75111
																									1.085	-6.73333
																									1.084	-6.72
																									1.083	-6.70222
																									1.082	-6.68
																									1.081	-6.66222
																									1.08	-6.63556
																									1.079	-6.61333
																									1.078	-6.6
																									1.077	-6.58222
																									1.076	-6.55556
																									1.075	-6.52889
																									1.074	-6.50222
																									1.073	-6.48444
																									1.072	-6.46222
																									1.071	-6.44
																									1.07	-6.41333
																									1.069	-6.39111
																									1.068	-6.36444
																									1.067	-6.34667
																									1.066	-6.31556
																									1.065	-6.28444
																									1.064	-6.27556
																									1.063	-6.23556
																									1.062	-6.22222
																									1.061	-6.19111
																									1.06	-6.16444
																									1.059	-6.13333
																									1.058	-6.11111
																									1.057	-6.08889
																									1.056	-6.05333
																									1.055	-6.03556
																									1.054	-6.00889
																									1.053	-5.98222
																									1.052	-5.95111
																									1.051	-5.92444
																									1.05	-5.89778
																									1.049	-5.87111
																									1.048	-5.84
																									1.047	-5.81333
																									1.046	-5.78667
																									1.045	-5.76
																									1.044	-5.72444
																									1.043	-5.70222
																									1.042	-5.67111
																									1.041	-5.64889
																									1.04	-5.62222
																									1.039	-5.58667
																									1.038	-5.56502
																									1.037	-5.54387
																									1.036	-5.4185
																									1.035	-5.38543
																									1.034	-5.37516
																									1.033	-5.31771
																									1.032	-5.27735
																									1.031	-5.23542
																									1.03	-5.19349
																									1.029	-5.15156
																									1.028	-5.14133
																									1.027	-5.07391
																									1.026	-5.01002
																									1.025	-4.94612
																									1.024	-4.91605
																									1.023	-4.87292
																									1.022	-4.82979
																									1.021	-4.78666
																									1.02	-4.74353
																									1.019	-4.7004
																									1.018	-4.64136
																									1.017	-4.6374
																									1.016	-4.58701
																									1.015	-4.53446
																									1.014	-4.48825
																									1.013	-4.44204
																									1.012	-4.39583
																									1.011	-4.34962
																									1.01	-4.33077
																									1.009	-4.29537
																									1.008	-4.25945
																									1.007	-4.22081
																									1.006	-4.20906
																									1.005	-4.15544
																									1.004	-4.10969
																									1.003	-4.06395
																									1.002	-4.01821
																									1.001	-3.96346
																									1	-3.90596
																									0.999	-3.84845
																									0.998	-3.79095
																									0.997	-3.73344
																									0.996	-3.70513
																									0.995	-3.64715
																									0.994	-3.61015
																									0.993	-3.57906
																									0.992	-3.5231
																									0.991	-3.46719
																									0.99	-3.41129
																									0.989	-3.34184
																									0.988	-3.26995
																									0.987	-3.19807
																									0.986	-3.05104
																									0.985	-2.97872
																									0.984	-2.90684
																									0.983	-2.83495
																									0.982	-2.76307
																									0.981	-2.69119
																									0.98	-2.59411
																									0.979	-2.50566
																									0.978	-2.42179
																									0.977	-2.37956
																									0.976	-2.32822
																									0.975	-2.2797
																									0.974	-2.23178
																									0.973	-2.16653
																									0.972	-2.10874
																									0.971	-2.04713
																									0.97	-1.9926
																									0.969	-1.93868
																									0.968	-1.88477
																									0.967	-1.81083
																									0.966	-1.78514
																									0.965	-1.74593
																									0.964	-1.70672
																									0.963	-1.68857
																									0.962	-1.62388
																									0.961	-1.55918
																									0.96	-1.48403
																									0.959	-1.43232
																									0.958	-1.37482
																									0.957	-1.31731
																									0.956	-1.24689
																									0.955	-1.21803
																									0.954	-1.15314
																									0.953	-1.09785
																									0.952	-1.04255
																									0.951	-0.98726
																									0.95	-0.95869
																									0.949	-0.87768
																									0.948	-0.81478
																									0.947	-0.75189
																									0.946	-0.67925
																									0.945	-0.60737
																									0.944	-0.58246
																									0.943	-0.5585
																									0.942	-0.53453
																									0.941	-0.51057
																									0.94	-0.48132
																									0.939	-0.45051
																									0.938	-0.4197
																									0.937	-0.3747
																									0.936	-0.33131
																									0.935	-0.29138
																									0.934	-0.25145
																									0.933	-0.21151
																									0.932	-0.17331
																									0.931	-0.13461
																									0.93	-0.0959
																									0.929	-0.0572
																									0.928	-0.05161
																									0.927	-0.05161
																									0.926	-0.02839
																									0.925	-0.01242

## Sheet: Fig2h
Data for Fig.2h
NS		NR
B.E.	CPS	B.E.	CPS
544.021	2880	544.564	4215
543.921	2916.67	544.464	4103.33
543.821	2923.33	544.364	4173.33
543.721	2866.67	544.264	4095
543.621	2833.33	544.164	4060
543.521	2910	544.064	4120
543.421	2993.33	543.964	4216.67
543.321	2851.67	543.864	4245
543.221	2871.67	543.764	4311.67
543.121	2931.67	543.664	4303.33
543.021	2895	543.564	4193.33
542.921	2753.33	543.464	4220
542.821	2813.33	543.364	4268.33
542.721	2786.67	543.264	4255
542.621	2851.67	543.164	4188.33
542.521	2836.67	543.064	4095
542.421	2778.33	542.964	4141.67
542.321	2741.67	542.864	4270
542.221	2688.33	542.764	4071.67
542.121	2671.67	542.664	4121.67
542.021	2661.67	542.564	4163.33
541.921	2613.33	542.464	4111.67
541.821	2571.67	542.364	4038.33
541.721	2536.67	542.264	3976.67
541.621	2623.33	542.164	3991.67
541.521	2636.67	542.064	3875
541.421	2661.67	541.964	3870
541.321	2593.33	541.864	3838.33
541.221	2513.33	541.764	3763.33
541.121	2561.67	541.664	3813.33
541.021	2576.67	541.564	3791.67
540.921	2536.67	541.464	3708.33
540.821	2518.33	541.364	3871.67
540.721	2613.33	541.264	3818.33
540.621	2461.67	541.164	3885
540.521	2563.33	541.064	3685
540.421	2568.33	540.964	3760
540.321	2541.67	540.864	3841.67
540.221	2471.67	540.764	3815
540.121	2471.67	540.664	3863.33
540.021	2545	540.564	3818.33
539.921	2583.33	540.464	3926.67
539.821	2621.67	540.364	3850
539.721	2488.33	540.264	3858.33
539.621	2480	540.164	3788.33
539.521	2531.67	540.064	3760
539.421	2490	539.964	3795
539.321	2435	539.864	3886.67
539.221	2425	539.764	3968.33
539.121	2490	539.664	3781.67
539.021	2513.33	539.564	3761.67
538.921	2533.33	539.464	3868.33
538.821	2453.33	539.364	3863.33
538.721	2403.33	539.264	3801.67
538.621	2388.33	539.164	3855
538.521	2616.67	539.064	3873.33
538.421	2405	538.964	3901.67
538.321	2468.33	538.864	3976.67
538.221	2541.67	538.764	3863.33
538.121	2486.67	538.664	3840
538.021	2436.67	538.564	3818.33
537.921	2438.33	538.464	3840
537.821	2430	538.364	3950
537.721	2395	538.264	3890
537.621	2448.33	538.164	3766.67
537.521	2413.33	538.064	3755
537.421	2370	537.964	3760
537.321	2286.67	537.864	3863.33
537.221	2356.67	537.764	3825
537.121	2315	537.664	3728.33
537.021	2438.33	537.564	3756.67
536.921	2416.67	537.464	3813.33
536.821	2385	537.364	3740
536.721	2351.67	537.264	3668.33
536.621	2383.33	537.164	3748.33
536.521	2361.67	537.064	3728.33
536.421	2338.33	536.964	3716.67
536.321	2370	536.864	3728.33
536.221	2478.33	536.764	3693.33
536.121	2385	536.664	3701.67
536.021	2348.33	536.564	3758.33
535.921	2275	536.464	3756.67
535.821	2361.67	536.364	3716.67
535.721	2390	536.264	3713.33
535.621	2418.33	536.164	3871.67
535.521	2468.33	536.064	3783.33
535.421	2466.67	535.964	3685
535.321	2458.33	535.864	3816.67
535.221	2466.67	535.764	3760
535.121	2420	535.664	3918.33
535.021	2516.67	535.564	4095
534.921	2603.33	535.464	3970
534.821	2590	535.364	3973.33
534.721	2665	535.264	3931.67
534.621	2666.67	535.164	3966.67
534.521	2723.33	535.064	4101.67
534.421	2828.33	534.964	4176.67
534.321	3010	534.864	4258.33
534.221	2985	534.764	4340
534.121	3103.33	534.664	4365
534.021	3221.67	534.564	4340
533.921	3316.67	534.464	4385
533.821	3508.33	534.364	4405
533.721	3630	534.264	4378.33
533.621	3900	534.164	4573.33
533.521	4011.67	534.064	4658.33
533.421	4061.67	533.964	4686.67
533.321	4171.67	533.864	4760
533.221	4295	533.764	4880
533.121	4433.33	533.664	4863.33
533.021	4453.33	533.564	5011.67
532.921	4560	533.464	5053.33
532.821	4841.67	533.364	5345
532.721	5113.33	533.264	5416.67
532.621	5396.67	533.164	5648.33
532.521	5818.33	533.064	5815
532.421	6075	532.964	6011.67
532.321	6680	532.864	6275
532.221	7326.67	532.764	6673.33
532.121	8048.33	532.664	7028.33
532.021	8451.67	532.564	7441.67
531.921	9383.33	532.464	8038.33
531.821	10038.3	532.364	8566.67
531.721	10870	532.264	9333.33
531.621	11743.3	532.164	10135
531.521	12403.3	532.064	11173.3
531.421	13033.3	531.964	12135
531.321	13976.7	531.864	13418.3
531.221	14755	531.764	14445
531.121	15133.3	531.664	15946.7
531.021	15536.7	531.564	17535
530.921	15545	531.464	18776.7
530.821	15641.7	531.364	19891.7
530.721	15425	531.264	21400
530.621	15116.7	531.164	22545
530.521	14668.3	531.064	23388.3
530.421	14240	530.964	24188.3
530.321	13998.3	530.864	24751.7
530.221	13555	530.764	24820
530.121	13126.7	530.664	25031.7
530.021	12766.7	530.564	24868.3
529.921	12431.7	530.464	24696.7
529.821	12293.3	530.364	24101.7
529.721	11960	530.264	23488.3
529.621	11933.3	530.164	23236.7
529.521	11505	530.064	23006.7
529.421	10666.7	529.964	22916.7
529.321	10163.3	529.864	22441.7
529.221	9383.33	529.764	22298.3
529.121	8200	529.664	22106.7
529.021	7111.67	529.564	22133.3
528.921	5936.67	529.464	21401.7
528.821	4986.67	529.364	19911.7
528.721	4235	529.264	19001.7
528.621	3428.33	529.164	16950
528.521	2900	529.064	14458.3
528.421	2305	528.964	12401.7
528.321	2033.33	528.864	10236.7
528.221	1895	528.764	8196.67
528.121	1748.33	528.664	6378.33
528.021	1590	528.564	5035
527.921	1530	528.464	3966.67
527.821	1443.33	528.364	3266.67
527.721	1526.67	528.264	2796.67
527.621	1508.33	528.164	2455
527.521	1368.33	528.064	2361.67
527.421	1391.67	527.964	2220
527.321	1351.67	527.864	2015
527.221	1353.33	527.764	1926.67
527.121	1290	527.664	1871.67
527.021	1293.33	527.564	1876.67
526.921	1305	527.464	1836.67
526.821	1371.67	527.364	1876.67
526.721	1341.67	527.264	1791.67
526.621	1308.33	527.164	1733.33
526.521	1300	527.064	1710
526.421	1268.33	526.964	1706.67
526.321	1230	526.864	1716.67
526.221	1233.33	526.764	1593.33
526.121	1270	526.664	1651.67
526.021	1173.33	526.564	1661.67
525.921	1223.33	526.464	1598.33
525.821	1276.67	526.364	1513.33
525.721	1243.33	526.264	1606.67
525.621	1265	526.164	1521.67
525.521	1226.67	526.064	1595
525.421	1251.67	525.964	1665
525.321	1213.33	525.864	1626.67
525.221	1208.33	525.764	1675
525.121	1190	525.664	1558.33
525.021	1223.33	525.564	1635
524.921	1196.67	525.464	1576.67
524.821	1246.67	525.364	1655
524.721	1283.33	525.264	1545
524.621	1215	525.164	1510
524.521	1175	525.064	1510
524.421	1168.33	524.964	1593.33
524.321	1218.33	524.864	1546.67
524.221	1270	524.764	1538.33
524.121	1263.33	524.664	1513.33
524.021	1256.67	524.564	1623.33
523.921	1218.33	524.464	1586.67
523.821	1255	524.364	1498.33
523.721	1218.33	524.264	1503.33
523.621	1166.67	524.164	1603.33
523.521	1188.33	524.064	1548.33
523.421	1195	523.964	1555
523.321	1233.33	523.864	1630
523.221	1226.67	523.764	1588.33
523.121	1268.33	523.664	1571.67
523.021	1276.67	523.564	1623.33
522.921	1173.33	523.464	1580
522.821	1221.67	523.364	1613.33
522.721	1256.67	523.264	1606.67
522.621	1263.33	523.164	1570
522.521	1190	523.064	1635
522.421	1260	522.964	1653.33
522.321	1196.67	522.864	1625
522.221	1216.67	522.764	1676.67
522.121	1258.33	522.664	1613.33
522.021	1213.33	522.564	1638.33
521.921	1196.67	522.464	1673.33
521.821	1255	522.364	1668.33
521.721	1123.33	522.264	1665
521.621	1153.33	522.164	1665
521.521	1125	522.064	1698.33
521.421	1215	521.964	1745
521.321	1270	521.864	1630
521.221	1263.33	521.764	1716.67
521.121	1178.33	521.664	1605
521.021	1280	521.564	1590
520.921	1250	521.464	1656.67
520.821	1230	521.364	1613.33
520.721	1198.33	521.264	1628.33
520.621	1253.33	521.164	1618.33
520.521	1218.33	521.064	1551.67
520.421	1236.67	520.964	1596.67
520.321	1201.67	520.864	1551.67
520.221	1196.67	520.764	1535
520.121	1233.33	520.664	1558.33
520.021	1181.67	520.564	1530
519.921	1233.33	520.464	1531.67
519.821	1201.67	520.364	1475
519.721	1161.67	520.264	1591.67
519.621	1208.33	520.164	1493.33
519.521	1231.67	520.064	1436.67
519.421	1255	519.964	1551.67
519.321	1218.33	519.864	1590
519.221	1233.33	519.764	1560
519.121	1240	519.664	1543.33
519.021	1266.67	519.564	1473.33

## Sheet: Fig4a-b
Data for Fig.4a										Data for Fig.4b
NS-S		NS-M		NS-ML		NS-L
Potential vs. RHE (V)	Current Density mA·cm-2	Potential vs. RHE (V)	Current Density mA·cm-2	Potential vs. RHE (V)	Current Density mA·cm-2	Potential vs. RHE (V)	Current Density mA·cm-2			Diameter-1 (nm-1)	J@η=425 mV mA·cm-2
1.22664	-0.55676	1.2266	-0.424	1.22508	-1.20637	1.22456	-0.32265			0.01	9.73371
1.22762	-0.32928	1.22765	-0.29118	1.22542	-0.47182	1.22543	-0.13612			0.00333	5.7771
1.22878	-0.23378	1.22855	-0.22416	1.22671	-0.22442	1.22643	-0.06228			0.000833333	2.98467
1.2295	-0.17712	1.22952	-0.18363	1.22762	-0.1596	1.22754	-0.04157			0.000333333	1.14795
1.23054	-0.13817	1.23045	-0.15592	1.22867	-0.12557	1.22865	-0.03272
1.23159	-0.11034	1.23158	-0.13612	1.22959	-0.10421	1.22945	-0.02734
1.23258	-0.08873	1.23254	-0.12086	1.23033	-0.08934	1.23047	-0.02325
1.23358	-0.07199	1.23358	-0.10858	1.23172	-0.07833	1.23171	-0.02026
1.23456	-0.05821	1.23465	-0.09879	1.2328	-0.07185	1.23243	-0.018
1.23566	-0.04755	1.23548	-0.09071	1.23366	-0.07354	1.23349	-0.01614
1.2367	-0.03769	1.23653	-0.08373	1.2348	-0.06819	1.23459	-0.01457
1.23764	-0.02953	1.23752	-0.0776	1.23571	-0.06351	1.23552	-0.01336
1.23869	-0.0226	1.23845	-0.07283	1.23665	-0.05975	1.23644	-0.01229
1.2397	-0.01718	1.23957	-0.06829	1.23778	-0.05624	1.23759	-0.0114
1.24057	-0.01145	1.24051	-0.06375	1.23874	-0.05342	1.23865	-0.01052
1.24161	-0.00677	1.24146	-0.06041	1.23979	-0.05063	1.23953	-0.00986
1.24273	-0.0026	1.2427	-0.05691	1.24072	-0.04826	1.24044	-0.00925
1.24366	0.00105	1.24361	-0.05436	1.24162	-0.04595	1.24152	-0.00862
1.2447	0.00427	1.24454	-0.05155	1.24272	-0.04411	1.24252	-0.00808
1.24576	0.00688	1.24548	-0.04871	1.24383	-0.04215	1.24358	-0.00761
1.24673	0.01049	1.24657	-0.04639	1.2446	-0.04045	1.24451	-0.00717
1.24774	0.01257	1.24759	-0.04427	1.24566	-0.03902	1.24546	-0.00676
1.24861	0.01469	1.24853	-0.04243	1.2468	-0.03759	1.24661	-0.00635
1.24971	0.01653	1.24963	-0.04026	1.2477	-0.03619	1.24762	-0.00597
1.25056	0.01846	1.25052	-0.03855	1.24874	-0.03487	1.24851	-0.00562
1.25151	0.02024	1.25148	-0.03709	1.24969	-0.03384	1.24945	-0.00534
1.25262	0.02212	1.25261	-0.03563	1.25079	-0.03288	1.2506	-0.00503
1.25355	0.02367	1.25351	-0.0335	1.25173	-0.03179	1.25162	-0.00474
1.25457	0.02447	1.2545	-0.03205	1.25272	-0.03102	1.25263	-0.00452
1.25568	0.026	1.25542	-0.03065	1.2536	-0.02983	1.25355	-0.00425
1.25665	0.02703	1.25652	-0.02937	1.25461	-0.02917	1.25453	-0.00403
1.25765	0.02813	1.25763	-0.02811	1.25571	-0.02797	1.25562	-0.00378
1.25862	0.02862	1.25846	-0.02689	1.25679	-0.02746	1.25655	-0.00359
1.25969	0.029	1.25953	-0.02566	1.25783	-0.02644	1.25755	-0.00346
1.26077	0.02994	1.26063	-0.02449	1.25868	-0.02571	1.25865	-0.00324
1.26165	0.03053	1.2616	-0.02296	1.25976	-0.02508	1.25963	-0.00309
1.26269	0.03092	1.26266	-0.02199	1.26062	-0.02438	1.26077	-0.00288
1.26363	0.03183	1.2637	-0.02089	1.26165	-0.02354	1.26159	-0.00268
1.2646	0.03262	1.26458	-0.01964	1.263	-0.02306	1.26268	-0.00255
1.26551	0.03287	1.26567	-0.01847	1.26368	-0.0224	1.26386	-0.00243
1.26659	0.03282	1.26666	-0.01739	1.2648	-0.02171	1.26471	-0.00222
1.26763	0.03337	1.26764	-0.01598	1.26574	-0.02112	1.26584	-0.00215
1.26864	0.03327	1.26849	-0.01534	1.26672	-0.02059	1.26671	-0.002
1.2696	0.03311	1.26953	-0.01382	1.26774	-0.02008	1.26767	-0.0019
1.2706	0.03343	1.27075	-0.013	1.26884	-0.01921	1.26858	-0.00182
1.27174	0.03379	1.27165	-0.01178	1.26966	-0.01874	1.26969	-0.00169
1.2725	0.0337	1.27262	-0.01138	1.27056	-0.01822	1.27072	-0.00161
1.27364	0.03387	1.27365	-0.01018	1.27175	-0.01757	1.27169	-0.00152
1.27461	0.0342	1.27471	-0.00928	1.27266	-0.01712	1.27258	-0.00145
1.27549	0.03418	1.2757	-0.00829	1.27374	-0.01649	1.27359	-0.00137
1.27654	0.03363	1.27651	-0.00721	1.27474	-0.01591	1.27457	-0.00139
1.27747	0.03369	1.27747	-0.00659	1.27582	-0.0155	1.27573	-0.00127
1.27853	0.03346	1.27865	-0.00539	1.27668	-0.01491	1.27658	-0.00119
1.2796	0.03325	1.27962	-0.00523	1.27778	-0.01427	1.27748	-0.00117
1.28055	0.033	1.28064	-0.00404	1.27878	-0.01373	1.27864	-0.0011
1.28175	0.03298	1.28169	-0.00333	1.2798	-0.01321	1.27968	-0.00104
1.2825	0.03262	1.28275	-0.00238	1.28081	-0.01265	1.2806	-0.00101
1.28363	0.03268	1.28357	-0.0021	1.28177	-0.01204	1.28149	-0.000941074
1.28454	0.03199	1.28466	-0.00163	1.28271	-0.01162	1.28259	-0.000901657
1.28555	0.03214	1.28569	-0.000917727	1.28368	-0.01106	1.28352	-0.00084726
1.28658	0.03209	1.28666	2.52758e-05	1.28488	-0.01058	1.28457	-0.000843459
1.28755	0.03123	1.28757	0.000622792	1.28573	-0.01017	1.28545	-0.000801668
1.28862	0.03115	1.28865	0.00113	1.28685	-0.00946	1.28656	-0.00074159
1.28958	0.03125	1.2895	0.00155	1.28779	-0.00903	1.28762	-0.000665338
1.29052	0.03059	1.29051	0.00247	1.28888	-0.00846	1.28858	-0.000659415
1.29155	0.03041	1.29159	0.00277	1.28997	-0.00793	1.28964	-0.000576688
1.29253	0.0304	1.29249	0.00369	1.29082	-0.00747	1.29058	-0.000499786
1.29354	0.02981	1.29362	0.00439	1.29184	-0.00679	1.29157	-0.00048612
1.29449	0.02966	1.29463	0.00447	1.29297	-0.00633	1.29266	-0.000451839
1.29566	0.02899	1.29558	0.0053	1.29368	-0.0058	1.29356	-0.000401375
1.29647	0.02958	1.29666	0.00575	1.29496	-0.0052	1.29455	-0.000388093
1.29761	0.02861	1.29764	0.006	1.2959	-0.00497	1.29547	-0.00032279
1.29871	0.0282	1.29872	0.00663	1.29686	-0.0044	1.29668	-0.000299644
1.29952	0.02825	1.29966	0.00712	1.2978	-0.00382	1.29749	-0.000276427
1.30053	0.02743	1.30047	0.00745	1.29888	-0.00344	1.29852	-0.000213347
1.30159	0.02719	1.30161	0.00763	1.29982	-0.0029	1.29951	-0.000193269
1.30248	0.02684	1.30265	0.00832	1.30071	-0.0023	1.30035	-0.000111191
1.30359	0.02609	1.30356	0.00846	1.30177	-0.00183	1.30156	-7.90864e-05
1.30451	0.02596	1.30474	0.00928	1.30297	-0.00148	1.30254	-2.3441e-05
1.30545	0.02559	1.30549	0.0098	1.30379	-0.000863119	1.30349	-2.43581e-05
1.3066	0.02566	1.30673	0.00998	1.30494	-0.000441888	1.30455	4.46285e-05
1.30752	0.0251	1.30762	0.0104	1.30582	1.79985e-05	1.30552	0.000102148
1.30849	0.02466	1.30871	0.01061	1.30696	0.000401543	1.30658	0.000160865
1.30946	0.02471	1.30974	0.01147	1.30789	0.00107	1.30775	0.000208189
1.31049	0.02379	1.3106	0.01238	1.30886	0.00132	1.3086	0.000270263
1.31149	0.02372	1.31161	0.0128	1.30987	0.00183	1.30951	0.000312586
1.31254	0.02305	1.31255	0.01319	1.31099	0.00236	1.31062	0.000362542
1.31335	0.02323	1.31348	0.01315	1.31192	0.00272	1.31156	0.000362747
1.31452	0.02264	1.31458	0.0137	1.31288	0.00311	1.31258	0.000412842
1.31552	0.02215	1.31554	0.01408	1.31387	0.00363	1.31354	0.000429452
1.31652	0.02206	1.31647	0.01422	1.31491	0.00407	1.31455	0.000471502
1.31758	0.0225	1.31759	0.01462	1.31596	0.00435	1.31565	0.000489786
1.31862	0.02199	1.31853	0.0151	1.31685	0.00452	1.31673	0.000508065
1.31948	0.02165	1.31953	0.01526	1.31793	0.0051	1.31766	0.000536936
1.32052	0.02075	1.3206	0.01531	1.31896	0.00535	1.3188	0.000498258
1.32166	0.02092	1.32155	0.01566	1.31992	0.00585	1.31966	0.000498138
1.32268	0.02056	1.32249	0.01707	1.32091	0.0062	1.32067	0.000457106
1.32364	0.02022	1.32353	0.01734	1.32185	0.0065	1.32164	0.000451631
1.32475	0.01929	1.32444	0.01762	1.32297	0.00684	1.32274	0.000440022
1.32553	0.01929	1.3254	0.01897	1.3239	0.00713	1.32366	0.000383885
1.32668	0.01827	1.32653	0.01988	1.32512	0.00753	1.32459	0.00033723
1.3278	0.01753	1.3276	0.02063	1.32598	0.00778	1.32563	0.000358335
1.3287	0.01711	1.32856	0.02082	1.32703	0.00809	1.32666	0.000237291
1.32961	0.01616	1.32953	0.02149	1.32797	0.0083	1.32756	0.000285483
1.33073	0.01551	1.33059	0.02154	1.32898	0.00878	1.32857	0.000230906
1.33167	0.01426	1.33157	0.02221	1.32992	0.00898	1.32971	0.000167978
1.33257	0.01394	1.33246	0.0222	1.33093	0.00929	1.33052	0.000126151
1.33359	0.01295	1.33345	0.02285	1.33187	0.00936	1.33169	8.50289e-05
1.33454	0.01195	1.33463	0.02388	1.33297	0.00982	1.33249	6.1549e-05
1.33556	0.01105	1.33551	0.02411	1.3339	0.01014	1.33349	-2.2525e-05
1.33665	0.01001	1.33669	0.02458	1.33492	0.01043	1.33442	-3.84288e-06
1.33762	0.00897	1.33755	0.02483	1.33603	0.01058	1.33553	-8.71286e-05
1.33859	0.00815	1.33868	0.02508	1.337	0.01093	1.33656	-0.000125072
1.33943	0.00672	1.3395	0.02579	1.33805	0.01114	1.3375	-0.000149914
1.34063	0.00665	1.34076	0.02664	1.33888	0.01136	1.33862	-0.000199026
1.34164	0.00488	1.34145	0.027	1.33996	0.01145	1.33952	-0.000201777
1.34247	0.00428	1.34253	0.02733	1.34113	0.01164	1.34057	-0.000233877
1.34355	0.00298	1.34353	0.02799	1.34189	0.01201	1.34161	-0.000275202
1.3445	0.00269	1.34475	0.02773	1.34288	0.01212	1.34254	-0.000313131
1.34548	0.00167	1.34572	0.02866	1.34407	0.01233	1.34349	-0.000359934
1.3466	0.000605932	1.34673	0.02932	1.34487	0.01241	1.34455	-0.000381672
1.34766	-0.000840583	1.34762	0.02964	1.34609	0.01271	1.34553	-0.000376722
1.34864	-0.00119	1.3487	0.02989	1.34705	0.01295	1.3465	-0.000388301
1.34961	-0.00216	1.34948	0.03065	1.34808	0.01307	1.34758	-0.00041859
1.35051	-0.00278	1.35058	0.03065	1.34906	0.0131	1.34854	-0.000378882
1.35163	-0.00395	1.3517	0.0309	1.34994	0.01342	1.34945	-0.000389732
1.35244	-0.00453	1.35258	0.03127	1.35108	0.0136	1.35061	-0.000330124
1.35362	-0.00594	1.3537	0.03203	1.352	0.0138	1.35145	-0.000284689
1.35453	-0.00707	1.35487	0.03262	1.35299	0.01387	1.35249	-0.000205413
1.3555	-0.00823	1.35553	0.03259	1.35383	0.01401	1.35355	-0.000111229
1.35647	-0.00827	1.35663	0.03312	1.355	0.01415	1.35455	-2.97176e-05
1.35755	-0.00955	1.35771	0.03343	1.35594	0.01417	1.35535	4.77032e-05
1.35841	-0.01007	1.35882	0.03333	1.35692	0.01455	1.3565	0.000187677
1.35947	-0.01129	1.35954	0.03412	1.35796	0.01456	1.35758	0.000278285
1.36051	-0.01222	1.36067	0.03484	1.35907	0.01477	1.35839	0.000445792
1.36145	-0.01299	1.36158	0.03478	1.3601	0.01481	1.3595	0.000545201
1.36248	-0.01395	1.3627	0.03541	1.36101	0.01487	1.36054	0.000702588
1.36346	-0.0142	1.36358	0.03522	1.36206	0.015	1.36157	0.000834309
1.36453	-0.01501	1.36459	0.03576	1.36291	0.01521	1.36263	0.000954981
1.36522	-0.01592	1.36572	0.03614	1.36383	0.01509	1.3636	0.00114
1.36643	-0.0166	1.36661	0.03636	1.36497	0.01523	1.3646	0.00125
1.3675	-0.0167	1.36767	0.03672	1.36597	0.01564	1.36557	0.00145
1.36831	-0.01688	1.36853	0.0372	1.36702	0.01537	1.36667	0.0016
1.36945	-0.01713	1.3697	0.03745	1.36803	0.01553	1.36757	0.00175
1.3704	-0.01722	1.37072	0.03764	1.3688	0.01555	1.36847	0.0019
1.37161	-0.01758	1.37176	0.03802	1.36997	0.01566	1.36949	0.00209
1.37246	-0.01719	1.3727	0.03857	1.37102	0.01567	1.37061	0.00221
1.37353	-0.01661	1.37366	0.03868	1.37197	0.01573	1.37161	0.00241
1.3744	-0.01617	1.37463	0.03898	1.37286	0.01581	1.37266	0.00255
1.37545	-0.01698	1.37557	0.03972	1.37402	0.01578	1.37372	0.00273
1.37673	-0.01603	1.37669	0.03976	1.37481	0.01574	1.37454	0.00286
1.37743	-0.01567	1.3777	0.04009	1.376	0.01585	1.37551	0.00304
1.3787	-0.01549	1.37863	0.04054	1.37693	0.01582	1.37664	0.00319
1.3796	-0.01454	1.37977	0.04067	1.37796	0.0159	1.37759	0.00335
1.3804	-0.014	1.38064	0.04124	1.37899	0.01586	1.37874	0.0035
1.38161	-0.01263	1.38174	0.04139	1.37985	0.01584	1.3798	0.0036
1.38248	-0.01223	1.38258	0.04163	1.38102	0.01564	1.38074	0.00377
1.38356	-0.01074	1.38358	0.04208	1.38202	0.01556	1.38172	0.0039
1.38451	-0.00991	1.38464	0.04257	1.38294	0.01552	1.38263	0.00403
1.38561	-0.0094	1.38555	0.04288	1.38384	0.01547	1.38352	0.00416
1.38652	-0.00808	1.38666	0.04377	1.38511	0.01551	1.38477	0.00433
1.3876	-0.00685	1.38771	0.04383	1.38589	0.01547	1.38571	0.00444
1.38871	-0.00549	1.38863	0.04386	1.38698	0.01513	1.38678	0.00457
1.38974	-0.0046	1.38962	0.04444	1.38788	0.01512	1.38758	0.00464
1.39047	-0.00363	1.39059	0.04501	1.38898	0.01503	1.38871	0.00483
1.39166	-0.00222	1.39157	0.04738	1.38989	0.01473	1.38972	0.00491
1.39253	-0.00112	1.39263	0.04896	1.391	0.01481	1.39078	0.00506
1.39349	0.000243668	1.39358	0.04925	1.39214	0.01454	1.39173	0.00517
1.3945	0.00095108	1.39448	0.04941	1.39287	0.01429	1.39259	0.00525
1.39558	0.00182	1.39571	0.05131	1.39396	0.01399	1.39367	0.00537
1.39653	0.00353	1.39669	0.05274	1.39497	0.01398	1.39467	0.00543
1.39762	0.00495	1.39769	0.05441	1.39598	0.01385	1.3956	0.00557
1.39866	0.00547	1.39876	0.05492	1.39682	0.01385	1.39667	0.00569
1.39943	0.00662	1.39966	0.05502	1.39793	0.0135	1.39772	0.00574
1.4006	0.00779	1.40071	0.05528	1.39891	0.0132	1.39854	0.0058
1.40141	0.00954	1.40179	0.05586	1.39989	0.01311	1.39966	0.00584
1.40264	0.00936	1.40271	0.05582	1.40097	0.0128	1.40057	0.00598
1.40353	0.01163	1.40351	0.05661	1.40183	0.01256	1.40172	0.0061
1.40459	0.01206	1.40451	0.05624	1.40288	0.01225	1.40258	0.00601
1.40556	0.01333	1.40573	0.05685	1.40373	0.01213	1.40348	0.00618
1.40661	0.01469	1.4066	0.05724	1.40511	0.01197	1.40475	0.00618
1.40761	0.01572	1.40771	0.05786	1.40588	0.0118	1.40558	0.0064
1.40857	0.01719	1.40882	0.05761	1.40686	0.0117	1.40662	0.00638
1.40953	0.01822	1.40971	0.05806	1.40784	0.01155	1.40756	0.00663
1.41068	0.01939	1.41061	0.05778	1.4088	0.01144	1.40865	0.00669
1.41165	0.02026	1.41168	0.05823	1.40981	0.01122	1.40962	0.00685
1.41275	0.0206	1.41282	0.0589	1.41086	0.01097	1.41054	0.00692
1.41362	0.02156	1.41361	0.05889	1.41186	0.01108	1.41158	0.00705
1.41457	0.02341	1.4146	0.05876	1.41307	0.01078	1.41272	0.00725
1.41545	0.02404	1.41567	0.05855	1.41381	0.01071	1.4137	0.00744
1.41642	0.02488	1.4166	0.05924	1.41476	0.01058	1.41465	0.00756
1.4175	0.0266	1.41756	0.06001	1.41576	0.01048	1.41563	0.00764
1.4184	0.02729	1.41887	0.05964	1.41696	0.01066	1.41661	0.00786
1.41951	0.02936	1.4197	0.05985	1.41784	0.01053	1.41767	0.008
1.42046	0.03158	1.42079	0.05967	1.4187	0.01022	1.41861	0.0082
1.42159	0.0339	1.42176	0.05957	1.41981	0.01033	1.4196	0.00827
1.42266	0.0375	1.42265	0.0599	1.42069	0.01029	1.42067	0.00845
1.42355	0.03902	1.42365	0.06024	1.42196	0.01031	1.42164	0.00864
1.42455	0.04189	1.42462	0.05486	1.42271	0.01031	1.42268	0.00872
1.42558	0.04458	1.42547	0.05879	1.42391	0.01039	1.42369	0.00882
1.42659	0.05137	1.42656	0.05703	1.42482	0.00998	1.42469	0.00896
1.42765	0.06451	1.42753	0.0519	1.42592	0.01009	1.42561	0.00912
1.42873	0.07637	1.42865	0.04572	1.42714	0.00974	1.42686	0.00919
1.42964	0.08787	1.42968	0.03899	1.42797	0.00923	1.42788	0.00923
1.4307	0.09675	1.43051	0.03407	1.42893	0.00928	1.42865	0.00853
1.43176	0.10036	1.43144	0.02902	1.42975	0.00966	1.42974	0.00748
1.43259	0.10221	1.43262	0.02392	1.4309	0.01065	1.43058	0.00594
1.4338	0.10271	1.4336	0.02354	1.43194	0.01274	1.43161	0.00446
1.43453	0.10273	1.43458	0.02249	1.43279	0.01405	1.43266	0.00328
1.43554	0.10088	1.43549	0.01594	1.43377	0.01424	1.43348	0.00312
1.43664	0.0977	1.43637	0.00537	1.43485	0.01605	1.43442	0.00284
1.43758	0.09245	1.43748	-0.00304	1.43582	0.01788	1.43546	0.00217
1.4385	0.08864	1.43835	-0.0097	1.43692	0.02016	1.43677	0.00136
1.43947	0.08362	1.43948	-0.01602	1.43792	0.02224	1.43754	0.000451866
1.44068	0.07363	1.44053	-0.01652	1.4389	0.0243	1.4386	-0.000197361
1.44136	0.05973	1.44145	-0.01648	1.43997	0.02586	1.43956	-0.000685638
1.44225	0.04642	1.4425	-0.0159	1.44094	0.02663	1.44045	-0.000871578
1.44328	0.05439	1.44356	-0.01426	1.44193	0.02705	1.4417	-0.000850544
1.44414	0.04376	1.44449	-0.00895	1.44294	0.0274	1.44251	-0.000825184
1.44522	0.03279	1.44558	-0.00307	1.44395	0.02802	1.44336	-0.000359696
1.44614	0.02582	1.44657	0.00322	1.44503	0.02862	1.44459	0.000704515
1.44736	0.02202	1.44757	0.01036	1.44602	0.02878	1.44558	0.00229
1.44819	0.01991	1.44868	0.01604	1.44692	0.0284	1.44671	0.00382
1.44914	0.0221	1.44961	0.02239	1.44805	0.02744	1.44764	0.0053
1.45025	0.02315	1.45049	0.02304	1.44909	0.02605	1.4488	0.00654
1.45123	0.0234	1.4514	0.02563	1.45005	0.02547	1.44972	0.00716
1.45218	0.02691	1.45257	0.0361	1.4511	0.02544	1.45076	0.00725
1.4532	0.03043	1.45371	0.04792	1.45207	0.0247	1.45176	0.00763
1.45434	0.03468	1.45468	0.05689	1.45304	0.02259	1.45266	0.00856
1.45522	0.04019	1.45571	0.06531	1.45395	0.02054	1.45358	0.0095
1.45624	0.04774	1.45663	0.0693	1.45491	0.01889	1.45477	0.01019
1.4573	0.06225	1.45764	0.06899	1.45587	0.01738	1.45561	0.01049
1.45835	0.06473	1.4587	0.06913	1.45687	0.01603	1.45665	0.01038
1.45926	0.06558	1.45972	0.0686	1.45808	0.01511	1.45768	0.00958
1.46039	0.07207	1.4606	0.06607	1.45899	0.01505	1.45869	0.00924
1.46138	0.08312	1.46165	0.06034	1.46	0.0154	1.4597	0.00904
1.46228	0.09424	1.46259	0.05437	1.46089	0.01472	1.46075	0.00824
1.4634	0.10414	1.46368	0.04754	1.46185	0.01439	1.46164	0.00669
1.46447	0.10978	1.4646	0.0422	1.46283	0.01407	1.46259	0.00503
1.46536	0.11186	1.4658	0.03541	1.46377	0.01439	1.46371	0.0037
1.46636	0.1041	1.46663	0.02731	1.46499	0.01532	1.46458	0.00266
1.46739	0.11173	1.46767	0.0266	1.46605	0.01651	1.46578	0.00185
1.46828	0.11244	1.46878	0.02254	1.46691	0.01692	1.46658	0.0011
1.46923	0.11092	1.4696	0.01197	1.46799	0.01755	1.46763	0.000917221
1.47022	0.10784	1.47066	0.00166	1.46884	0.01853	1.46864	0.000607985
1.47112	0.10476	1.47143	-0.00663	1.46995	0.02025	1.46974	-0.000104239
1.47219	0.09982	1.47258	-0.01023	1.47106	0.02253	1.47079	-0.000607475
1.47342	0.10046	1.47357	-0.01061	1.47206	0.02453	1.47177	-0.000794306
1.47425	0.08958	1.47462	-0.00797	1.47313	0.02732	1.47271	-0.000308762
1.47526	0.07068	1.47552	-0.0065	1.47422	0.02811	1.47375	0.000725507
1.47606	0.08176	1.47656	-0.00508	1.47513	0.02941	1.4747	0.00228
1.47724	0.08006	1.47755	-0.000676707	1.47612	0.02961	1.47568	0.00289
1.47817	0.06943	1.47851	0.00529	1.47699	0.02992	1.47669	0.00314
1.47894	0.05747	1.47961	0.0123	1.47813	0.03111	1.47773	0.00446
1.48017	0.04691	1.48058	0.01881	1.47917	0.03187	1.47872	0.0061
1.48104	0.04167	1.48175	0.02711	1.48011	0.03244	1.47976	0.00741
1.48213	0.03005	1.48261	0.03964	1.48101	0.03291	1.48072	0.00841
1.48309	0.02597	1.48362	0.04731	1.48216	0.03253	1.48158	0.00948
1.48405	0.02603	1.48463	0.04941	1.48304	0.03178	1.48289	0.01066
1.48495	0.02566	1.4856	0.05425	1.48405	0.03182	1.48366	0.01113
1.48611	0.02526	1.48676	0.06432	1.48512	0.03189	1.48479	0.01133
1.48703	0.02611	1.48773	0.07263	1.48606	0.03118	1.48589	0.0116
1.48821	0.02815	1.48871	0.07556	1.48714	0.02972	1.4869	0.01188
1.48921	0.03152	1.48984	0.07462	1.48808	0.02814	1.48793	0.01178
1.49005	0.03607	1.49061	0.06983	1.48924	0.0262	1.48888	0.0109
1.49115	0.041	1.49163	0.06392	1.49014	0.0245	1.48973	0.00954
1.49211	0.04304	1.49277	0.06222	1.49105	0.02316	1.49074	0.00791
1.49319	0.04375	1.49376	0.06112	1.49206	0.02206	1.49166	0.00625
1.49416	0.04647	1.4947	0.0563	1.49304	0.02229	1.49273	0.00596
1.49504	0.05462	1.49562	0.0499	1.49403	0.02232	1.49379	0.00578
1.49615	0.07003	1.49671	0.04321	1.49498	0.02113	1.49469	0.00472
1.4971	0.07748	1.4976	0.03229	1.49594	0.02033	1.49564	0.00364
1.4981	0.08766	1.49867	0.01973	1.49691	0.01976	1.49683	0.00274
1.49912	0.09903	1.49985	0.00877	1.498	0.01927	1.49771	0.00167
1.50026	0.10715	1.50065	0.00176	1.49898	0.01908	1.49868	0.000971927
1.50129	0.10671	1.50158	0.000810058	1.50007	0.01916	1.49982	0.000411883
1.50229	0.10723	1.50272	-0.00236	1.501	0.01928	1.50071	0.000295201
1.50334	0.11269	1.50375	-0.00615	1.50187	0.01947	1.5017	0.000347794
1.50434	0.1162	1.50456	-0.00429	1.50297	0.0201	1.50276	0.000572013
1.50514	0.1174	1.50552	0.00185	1.50396	0.02129	1.50364	0.00116
1.50613	0.11955	1.50678	0.00764	1.50514	0.02255	1.50461	0.00242
1.50728	0.11981	1.50787	0.01481	1.506	0.02434	1.50574	0.00409
1.50812	0.11379	1.50874	0.02136	1.50721	0.0263	1.50673	0.00588
1.50924	0.11876	1.50969	0.02263	1.50804	0.02838	1.50778	0.00755
1.51014	0.12065	1.51075	0.02473	1.50905	0.02936	1.50881	0.00897
1.51131	0.12059	1.51169	0.03115	1.5101	0.02927	1.50991	0.00927
1.51215	0.11936	1.51275	0.04157	1.511	0.03131	1.51087	0.00959
1.51317	0.1195	1.51378	0.05409	1.51232	0.03232	1.51188	0.01052
1.51418	0.11499	1.51483	0.06541	1.51326	0.03423	1.51293	0.01164
1.51511	0.11172	1.51577	0.07538	1.51432	0.03573	1.51395	0.0127
1.51605	0.10841	1.51685	0.08326	1.5152	0.03713	1.51494	0.01355
1.5171	0.10494	1.51766	0.08542	1.51622	0.03858	1.51588	0.01419
1.51812	0.10589	1.51884	0.08651	1.5173	0.03946	1.51697	0.01432
1.51919	0.10575	1.51967	0.08688	1.51818	0.03976	1.51767	0.01338
1.52003	0.10026	1.52076	0.08389	1.51914	0.04043	1.51866	0.01393
1.52116	0.09316	1.52184	0.07862	1.52015	0.04141	1.51974	0.01332
1.52208	0.08959	1.52276	0.07279	1.52117	0.04213	1.52057	0.01189
1.52321	0.08399	1.52368	0.06687	1.52231	0.04284	1.52147	0.01039
1.52415	0.07591	1.52471	0.06162	1.52327	0.04339	1.52266	0.00888
1.52517	0.06777	1.52576	0.05613	1.52433	0.04322	1.52363	0.00759
1.5261	0.06499	1.52703	0.05602	1.52532	0.04311	1.52475	0.00677
1.52718	0.06854	1.52791	0.0534	1.5263	0.04318	1.52559	0.00619
1.52806	0.06718	1.52874	0.04296	1.52728	0.04394	1.52675	0.00614
1.52902	0.06059	1.5298	0.03306	1.52816	0.04386	1.52768	0.00609
1.5301	0.05644	1.53063	0.02436	1.52925	0.04342	1.52845	0.00533
1.5311	0.05498	1.53176	0.01852	1.53028	0.0426	1.52958	0.00485
1.53213	0.05605	1.53273	0.01646	1.53111	0.04147	1.53069	0.00464
1.53311	0.05858	1.53374	0.01804	1.53227	0.04075	1.5317	0.00468
1.53417	0.06322	1.53474	0.02005	1.53316	0.04001	1.53257	0.00545
1.5351	0.06527	1.53582	0.02251	1.53407	0.03983	1.53355	0.0069
1.53619	0.06791	1.53674	0.02875	1.53514	0.04104	1.5347	0.00778
1.53722	0.07453	1.5379	0.03638	1.53618	0.04186	1.53574	0.00846
1.53809	0.08004	1.53883	0.04453	1.53718	0.04202	1.53673	0.0101
1.53918	0.0908	1.53996	0.05326	1.53821	0.04144	1.53775	0.01207
1.54028	0.09518	1.54095	0.06116	1.53907	0.04137	1.53874	0.01394
1.5412	0.10279	1.54177	0.07074	1.54011	0.04132	1.53984	0.01558
1.54197	0.11242	1.54289	0.08085	1.54134	0.04183	1.54068	0.01669
1.54313	0.11642	1.54397	0.08457	1.54218	0.04241	1.54183	0.01809
1.54401	0.11815	1.54499	0.0917	1.54315	0.04344	1.5429	0.01933
1.54511	0.12778	1.54592	0.10548	1.54426	0.04485	1.54391	0.01985
1.54624	0.14139	1.54687	0.11587	1.54508	0.04608	1.54479	0.02052
1.54722	0.15458	1.54806	0.1255	1.54607	0.04715	1.54574	0.02153
1.54834	0.16951	1.54908	0.13144	1.54719	0.04943	1.54689	0.02205
1.54934	0.18293	1.55011	0.13246	1.54821	0.05016	1.54781	0.02228
1.55031	0.19662	1.55105	0.13104	1.54916	0.05229	1.54895	0.02194
1.55131	0.2067	1.55209	0.13253	1.55025	0.05487	1.54988	0.02106
1.55242	0.21152	1.55299	0.13447	1.55119	0.05739	1.55086	0.01992
1.55337	0.21776	1.55398	0.13197	1.55228	0.05889	1.55174	0.01973
1.55443	0.22862	1.55495	0.12902	1.55337	0.06083	1.55286	0.02017
1.55537	0.23779	1.5559	0.12616	1.5544	0.06414	1.55385	0.01963
1.55637	0.24342	1.55688	0.1242	1.55534	0.06757	1.55463	0.01913
1.5573	0.24907	1.55811	0.12079	1.55612	0.07126	1.55567	0.01906
1.5584	0.25363	1.55883	0.11434	1.55729	0.07519	1.55685	0.01889
1.55934	0.25767	1.55987	0.11236	1.55827	0.07924	1.55773	0.01877
1.5601	0.26596	1.5609	0.11723	1.55938	0.08308	1.55868	0.01894
1.56128	0.27521	1.56178	0.11763	1.56026	0.08583	1.55977	0.01934
1.56238	0.27974	1.56283	0.1155	1.56124	0.08817	1.56087	0.02027
1.56334	0.28561	1.56387	0.11374	1.56246	0.09185	1.56171	0.02118
1.56419	0.29305	1.56492	0.11672	1.5634	0.09629	1.56276	0.02229
1.56539	0.29849	1.56578	0.12514	1.56442	0.10061	1.56378	0.02381
1.56632	0.30262	1.56698	0.13489	1.56537	0.10474	1.56474	0.02607
1.56724	0.30467	1.56793	0.14802	1.56626	0.10897	1.56576	0.02864
1.56827	0.31366	1.569	0.15593	1.56745	0.11318	1.56697	0.03145
1.56933	0.32789	1.56977	0.16516	1.56849	0.11733	1.56783	0.03421
1.57046	0.33586	1.57092	0.17909	1.56939	0.1209	1.56877	0.03599
1.57129	0.33986	1.57192	0.19348	1.57031	0.12515	1.56988	0.03762
1.57237	0.34537	1.57311	0.20812	1.57153	0.12791	1.57093	0.04001
1.57343	0.35192	1.57385	0.22236	1.57245	0.1201	1.57173	0.04229
1.5743	0.36022	1.57499	0.2414	1.57351	0.12278	1.57285	0.04474
1.57521	0.37162	1.57608	0.26138	1.57451	0.12441	1.57397	0.04722
1.57607	0.39023	1.57692	0.27544	1.57568	0.12654	1.57477	0.04956
1.57727	0.40461	1.57764	0.29574	1.57662	0.12951	1.5759	0.05182
1.57805	0.42271	1.57855	0.30602	1.57753	0.13531	1.57697	0.05382
1.57917	0.44181	1.57956	0.32003	1.57856	0.14098	1.57783	0.05585
1.58015	0.46449	1.58054	0.3312	1.57962	0.14521	1.5789	0.05768
1.58118	0.48851	1.58145	0.33991	1.58065	0.15064	1.57997	0.05914
1.58213	0.51391	1.58246	0.34625	1.58135	0.15701	1.58086	0.06018
1.58318	0.54585	1.58344	0.3531	1.58238	0.16512	1.58187	0.06104
1.58424	0.57426	1.58454	0.36035	1.58351	0.17466	1.58273	0.06212
1.58526	0.59899	1.58565	0.37334	1.58451	0.18502	1.58387	0.06353
1.58613	0.6253	1.5865	0.38745	1.58563	0.19281	1.58481	0.06534
1.58725	0.65592	1.58745	0.39784	1.58656	0.20506	1.58576	0.06809
1.58822	0.69066	1.58856	0.40989	1.5874	0.21322	1.58668	0.07103
1.58932	0.72569	1.58954	0.41881	1.58859	0.22458	1.58785	0.07366
1.59019	0.7694	1.59056	0.42745	1.58949	0.2357	1.58878	0.07622
1.59117	0.80947	1.59155	0.43705	1.59049	0.24699	1.58984	0.07902
1.59236	0.85324	1.59246	0.45004	1.59165	0.2576	1.59093	0.0821
1.59334	0.89808	1.59362	0.46919	1.59257	0.26857	1.59178	0.08568
1.59433	0.93414	1.59443	0.48969	1.59358	0.27938	1.59276	0.08979
1.59538	0.98137	1.59561	0.51121	1.59451	0.29066	1.59399	0.09436
1.59631	1.03125	1.59647	0.53394	1.59544	0.30253	1.59482	0.0987
1.59734	1.082	1.59732	0.56091	1.59639	0.31563	1.59574	0.10388
1.59834	1.13339	1.59844	0.59415	1.59743	0.33166	1.59674	0.10992
1.59924	1.1861	1.59951	0.6288	1.59853	0.34943	1.59785	0.11638
1.60025	1.2393	1.60048	0.66383	1.59958	0.36596	1.59881	0.12286
1.60145	1.29445	1.60153	0.69828	1.60057	0.38249	1.59992	0.12948
1.60239	1.34889	1.60248	0.73048	1.60156	0.3987	1.60076	0.13598
1.60337	1.41216	1.60362	0.76437	1.60244	0.41479	1.60201	0.14323
1.60451	1.47351	1.60473	0.80224	1.60351	0.43119	1.6029	0.14997
1.60567	1.53553	1.6054	0.84773	1.60462	0.44869	1.60389	0.15819
1.60671	1.5938	1.60668	0.89344	1.60548	0.46611	1.60503	0.16753
1.60765	1.65555	1.60773	0.94002	1.60661	0.48261	1.60621	0.17448
1.60863	1.728	1.60855	0.98634	1.60739	0.49869	1.60711	0.18137
1.60955	1.7978	1.60935	1.02943	1.60844	0.51727	1.60803	0.18855
1.61059	1.87272	1.61028	1.07331	1.60952	0.53631	1.60891	0.19536
1.61158	1.95485	1.61137	1.11757	1.61039	0.55735	1.61009	0.20402
1.61261	2.03557	1.61226	1.16296	1.61158	0.58076	1.61102	0.21281
1.61366	2.1199	1.61337	1.20767	1.61255	0.60295	1.61195	0.22187
1.61464	2.21115	1.61441	1.25276	1.61353	0.62623	1.61302	0.23037
1.61565	2.28624	1.61538	1.29942	1.61443	0.65287	1.61415	0.23908
1.61671	2.36873	1.6162	1.35188	1.61558	0.68038	1.61502	0.24876
1.61763	2.47139	1.61737	1.41062	1.61662	0.70768	1.61606	0.25953
1.6187	2.57156	1.61859	1.48107	1.61767	0.73646	1.61705	0.27103
1.61945	2.68263	1.61943	1.5383	1.61866	0.76485	1.61816	0.28223
1.62049	2.7824	1.62061	1.59725	1.61954	0.79516	1.6191	0.29427
1.62155	2.90215	1.62146	1.64797	1.62041	0.82117	1.62001	0.30683
1.62248	3.02087	1.62237	1.7137	1.62125	0.85332	1.62108	0.31977
1.62345	3.15581	1.62364	1.78481	1.62239	0.88597	1.62208	0.33115
1.62461	3.29865	1.62444	1.85535	1.62326	0.92046	1.62303	0.34389
1.62541	3.43828	1.62541	1.94009	1.62435	0.95961	1.62397	0.36002
1.62645	3.57475	1.62633	2.02543	1.62518	1.00019	1.62501	0.37653
1.62754	3.7243	1.62738	2.11659	1.62635	1.0424	1.62617	0.39206
1.62858	3.87676	1.62852	2.1989	1.6273	1.08282	1.62693	0.40942
1.62955	4.04498	1.62945	2.29666	1.62837	1.13014	1.6281	0.42696
1.63057	4.21049	1.63046	2.40092	1.62941	1.17794	1.6291	0.44537
1.63157	4.3798	1.63149	2.5006	1.6304	1.2273	1.63005	0.46535
1.63249	4.5622	1.63237	2.61127	1.63133	1.28334	1.63106	0.48529
1.63343	4.74934	1.63352	2.71733	1.63229	1.33646	1.63209	0.50762
1.63451	4.9404	1.6345	2.83698	1.63342	1.39748	1.63325	0.52821
1.63536	5.12001	1.63546	2.94606	1.63458	1.46571	1.63402	0.55021
1.63653	5.34546	1.63641	3.0696	1.63552	1.52258	1.63516	0.57303
1.63735	5.56086	1.63736	3.19515	1.63665	1.58114	1.63603	0.59637
1.63837	5.77848	1.63837	3.33645	1.63763	1.64685	1.6372	0.62087
1.63923	6.007	1.6394	3.47812	1.6384	1.71155	1.6381	0.6477
1.64028	6.24302	1.64035	3.61412	1.63956	1.78607	1.63906	0.6792
1.64131	6.47779	1.64132	3.7657	1.64058	1.86156	1.64018	0.70748
1.64235	6.70543	1.64256	3.90464	1.64153	1.93252	1.64103	0.73469
1.64317	6.93742	1.6431	4.0445	1.64248	2.01148	1.64209	0.76414
1.6442	7.19219	1.64424	4.19646	1.6434	2.08776	1.64319	0.79469
1.64536	7.45319	1.64513	4.35359	1.64441	2.1678	1.6441	0.82555
1.6463	7.71679	1.64629	4.52089	1.64555	2.24585	1.64521	0.85824
1.64726	7.99778	1.64732	4.69326	1.64649	2.33415	1.64608	0.89222
1.64832	8.30347	1.64828	4.86888	1.64745	2.42067	1.64721	0.92878
1.64925	8.58947	1.64934	5.05395	1.64853	2.50989	1.64805	0.96475
1.65015	8.86494	1.65032	5.24299	1.64933	2.60454	1.64905	1.00225
1.65106	9.16063	1.65126	5.42628	1.65043	2.70371	1.65014	1.04185
1.65212	9.48293	1.65203	5.62312	1.6514	2.80312	1.65106	1.08425
1.65317	9.80625	1.65318	5.81821	1.65248	2.91031	1.65225	1.12846
1.65407	10.1138	1.65414	6.00383	1.65347	3.01028	1.65319	1.17173
1.65521	10.4599	1.65503	6.23002	1.6544	3.12367	1.65418	1.21712
1.65604	10.8257	1.6561	6.4597	1.65541	3.24243	1.65516	1.26233
1.65678	11.162	1.65707	6.69349	1.65639	3.36289	1.6562	1.30894
1.65799	11.4922	1.65799	6.92676	1.65728	3.48494	1.65711	1.36088
1.65874	11.851	1.65897	7.1547	1.65837	3.61436	1.65823	1.41859
1.65989	12.2492	1.65985	7.39326	1.65923	3.72756	1.65929	1.48122
1.66081	12.6625	1.6608	7.66841	1.66022	3.85956	1.66016	1.54198
1.66181	13.1065	1.66197	7.95042	1.66131	4.00137	1.66116	1.59869
1.6628	13.5337	1.66305	8.23531	1.66245	4.16194	1.66229	1.65787
1.66383	14.0087	1.66404	8.52755	1.66339	4.31907	1.66334	1.72501
1.66486	14.459	1.66492	8.81559	1.66414	4.47412	1.6643	1.79165
1.66581	14.9484	1.66587	9.11468	1.66515	4.63444	1.66524	1.85804
1.66702	15.4281	1.66662	9.39009	1.66631	4.80342	1.66645	1.92937
1.66787	15.8808	1.66773	9.68743	1.66718	4.97118	1.66733	2.00169
1.66884	16.3734	1.66869	10.0091	1.66814	5.12912	1.66852	2.07432
1.6699	16.7585	1.66971	10.3672	1.66914	5.29584	1.66938	2.15312
1.67085	17.1578	1.67081	10.7188	1.67002	5.48106	1.67039	2.22542
1.67166	17.61	1.6718	11.0654	1.67112	5.67276	1.67119	2.30326
1.67259	18.6438	1.67264	11.4032	1.67216	5.86532	1.67211	2.3943
1.67361	19.3053	1.67361	11.7491	1.67315	6.06673	1.67317	2.48253
1.6745	19.8992	1.6745	12.0819	1.67408	6.2744	1.67438	2.57186
1.67543	20.4266	1.67539	12.4303	1.67508	6.46991	1.6753	2.66635
1.67654	20.9853	1.67641	12.8067	1.67592	6.66295	1.67636	2.75992
1.67757	21.5452	1.67747	13.1961	1.6769	6.88159	1.67733	2.86353
1.67843	22.0238	1.67841	13.5841	1.67779	7.11643	1.67829	2.96139
1.67919	22.5228	1.67941	13.9775	1.67889	7.36709	1.6792	3.07108
1.6802	23.1196	1.68068	14.4572	1.67997	7.60099	1.68031	3.17338
1.68135	23.7117	1.68132	14.8644	1.68087	7.84209	1.68128	3.28765
1.68235	24.2974	1.68229	15.2246	1.68183	8.0775	1.68216	3.397
1.68322	24.9033	1.68328	15.6925	1.68275	8.31717	1.68331	3.51723
1.68429	25.4395	1.68405	16.0809	1.6838	8.55559	1.68436	3.63827
1.68525	25.9246	1.68521	16.5218	1.68477	8.80816	1.68538	3.76776
1.68606	26.4732	1.68611	16.9963	1.68583	9.07758	1.68625	3.89077
1.68692	27.0548	1.68719	17.4268	1.68689	9.3417	1.68733	4.0244
1.68799	27.6348	1.68783	17.7705	1.68771	9.61913	1.68824	4.15841
1.68897	28.126	1.68891	18.1703	1.68885	9.88975	1.68929	4.29551
1.68989	28.5981	1.68978	18.6296	1.68977	10.167	1.69037	4.44079
1.69099	29.2043	1.69075	19.2249	1.69053	10.4222	1.69125	4.57317
1.6918	29.7535	1.69172	19.7424	1.69164	10.6963	1.69237	4.72375
1.69258	30.2588	1.69276	20.2533	1.69254	10.9846	1.69334	4.86225
1.69364	31.2409	1.69367	20.7421	1.6936	11.2868	1.69436	5.0059
1.69461	32.0698	1.69461	21.2269	1.69467	11.5965	1.69548	5.16405
1.69565	32.7679	1.69544	21.6527	1.69559	11.8818	1.69633	5.32947
1.69665	33.3716	1.69655	22.1394	1.69646	12.1691	1.69724	5.49594
1.69766	33.9893	1.69737	22.645	1.69729	12.437	1.69827	5.66403
1.69842	34.5587	1.69832	23.1929	1.69832	12.7176	1.69929	5.83681
1.69895	34.7713	1.69933	23.7451	1.69936	13.0466	1.70012	6.01896
1.69908	34.8139	1.7003	24.2481	1.70052	13.3751	1.70136	6.19761
1.69912	34.7767	1.70151	24.732	1.70131	13.6938	1.70223	6.36573
1.69892	34.7801	1.70236	25.1545	1.70228	14.0221	1.70323	6.554
1.69888	34.7676	1.70301	25.5532	1.70341	14.3974	1.70432	6.74866
1.69983	35.188	1.70407	26.0559	1.70441	14.7953	1.7052	6.94955
1.70079	35.7997	1.70512	26.6075	1.70522	15.0664	1.70626	7.15305
1.70186	36.4677	1.70612	27.1688	1.70599	15.3793	1.70721	7.35569
1.70283	37.0466	1.70709	27.7125	1.70704	15.7247	1.70802	7.60386
1.70404	37.7194	1.708	28.2011	1.70815	16.0734	1.70916	7.81935
1.70491	38.6107	1.70876	28.553	1.709	16.6574	1.70995	8.03053
1.70536	39.0044	1.70946	28.9522	1.71014	17.1128	1.71105	8.26966
1.70614	39.3805	1.71025	29.4374	1.7109	17.4489	1.71217	8.46471
1.70716	39.9325	1.71122	29.9237	1.71174	17.7657	1.71315	8.69832
1.70821	40.4409	1.71222	30.5688	1.71276	18.0593	1.71412	8.94333
1.7092	41.7396	1.71341	31.228	1.71386	18.3948	1.71505	9.20114
1.71038	42.5303	1.71418	31.6957	1.71466	18.737	1.71618	9.44454
1.71109	42.996	1.7151	32.1585	1.71581	19.0569	1.71705	9.66675
1.712	43.8491	1.71571	32.4559	1.71689	19.4377	1.71787	9.9089
1.7128	44.7771	1.7163	32.7105	1.71773	19.7852	1.71888	10.1665
1.71388	45.446	1.71718	33.3984	1.7187	20.0906	1.71988	10.4196
1.71502	46.2916	1.71821	33.8516	1.71955	20.3922	1.72086	10.6651
1.71578	46.9654	1.71901	34.3178	1.72053	20.7075	1.72186	10.9356
1.7169	47.3458	1.72009	34.9452	1.72156	21.039	1.72292	11.2142
1.71767	48.7891	1.72126	35.7612	1.72261	21.4599	1.72405	11.4704
1.71862	49.2321	1.72224	36.4482	1.72346	21.8079	1.72466	11.6336
1.71956	50.1335	1.7228	36.9691	1.72429	22.0317	1.7243	11.6549
1.72046	50.4247	1.7239	37.4621	1.72432	22.1087
1.72135	50.7751	1.7243	37.7039
1.72216	51.2782	1.72485	37.8268
1.72314	51.4935
1.72379	51.9325
1.72467	52.4665
1.7242	53.3139

## Sheet: Fig4c~f
Data for Fig.4c						Data for Fig.4d						Data for Fig.4e				Data for Fig.4f
S						S						Sample Name	TOF (s-1)	Er±		Sample Name	TOF (s-1)	Er±
Overall area (cm2)	Current density (mA.cm2)	x(Er±）	y(Er±）			Lateral area (cm2)	Current density (mA.cm2)	x(Er±）	y(Er±）			NS-L	7.63391	2.52		NS-L	99.6765	5.57
0.03262	0.49622	0.00353	0.0555			0.00765	0.49622	0.000738274	0.0555			NS-ML	13.1287	4.25		NS-M	98.7124	10.21
0.07451	1.20296	0.007	0.0471			0.01727	1.20296	0.0017	0.0471			NS-M	9.14667	2.12		NS-M	83.3066	12.25
												NS-S	15.7674	1.75		NS-S	93.177	9.5714
												NR	202.655	20.52		NR	100.87	25.2571
M						M
Overall area (cm2)	Current density (mA.cm2)	x(Er±）	y(Er±）			Lateral area (cm2)	Current density (mA.cm2)	x(Er±）	y(Er±）
0.01001	0.12063	0.00167	0.0211			0.00111	0.12063	0.000184569	0.0211
0.05155	0.47907	0.00859	0.0452			0.00691	0.47907	0.00115	0.0452
0.0716	0.82288	0.01193	0.0312			0.01408	0.82288	0.00235	0.0312
ML						ML
Overall area (cm2)	Current density (mA.cm2)	x(Er±）	y(Er±）			Lateral area (cm2)	Current density (mA.cm2)	x(Er±）	y(Er±）
0.01288	0.0327	0.00773	0.0835			0.000141372	0.0327	8.4823e-05	0.0835
0.01972	0.16343	0.01183	0.0925			0.00217	0.16343	0.000841419	0.0925
L						L
Overall area (cm2)	Current density (mA.cm2)	x(Er±）	y(Er±）			Lateral area (cm2)	Current density (mA.cm2)	x(Er±）	y(Er±）
0.0014	0.08408	0.000754925	0.00042			1.53153e-05	0.02408	8.27024e-06	0.00042
0.0065	0.08602	0.00351	0.00012			0.000410607	0.04602	9.85945e-05	0.00012
0.00914	0.1187	0.00494	0.00072			0.00146	0.1187	9.21661e-05	0.00072
						--	--
NR						NR
Overall area (cm2)	Current density (mA.cm2)	x(Er±）	y(Er±）			Lateral area (cm2)	Current density (mA.cm2)	x(Er±）	y(Er±）
0.0158	0.60809	0.00494	0.064			0.01243	0.60809	0.00389	0.064
0.02633	1.36135	0.00823	0.092			0.02048	1.36135	0.0064	0.092
0.04394	2.57838	0.01373	0.095			0.03399	2.57838	0.01062	0.095

## Sheet: Fig5b
Data for Fig.5b
(0001)O3c			(10-10)O2c			(10-10)O1c			(1-100)O2c			(1-100)O1c
E-Ef (eV)	PDOS	PDOS	E-Ef (eV)	PDOS	PDOS	E-Ef (eV)	PDOS	PDOS	E-Ef (eV)	PDOS	PDOS	E-Ef (eV)	PDOS	PDOS
	SPIN_UP	SPIN_DW		SPIN_UP	SPIN_DW		SPIN_UP	SPIN_DW		SPIN_UP	SPIN_DW		SPIN_UP	SPIN_DW
-9.33398	0.00016	-0.00352	-9.60633	0	0	-9.60633	0	0	-9.57017	2e-05	0	-9.57017	0.00023	0
-9.32798	0.00024	-0.00266	-9.60033	0	0	-9.60033	0	0	-9.56417	3e-05	0	-9.56417	0.00039	0
-9.32098	0.00036	-0.00195	-9.59333	0	0	-9.59333	0	0	-9.55717	4e-05	0	-9.55717	0.00065	0
-9.31398	0.00051	-0.00137	-9.58633	0	0	-9.58633	0	0	-9.55017	7e-05	0	-9.55017	0.00103	0
-9.30798	0.00071	-0.00093	-9.58033	0	0	-9.58033	0	0	-9.54417	0.00011	0	-9.54417	0.00157	0
-9.30098	0.00095	-0.00061	-9.57333	0	0	-9.57333	0	0	-9.53717	0.00016	0	-9.53717	0.00232	0
-9.29398	0.00123	-0.00039	-9.56633	0	0	-9.56633	0	0	-9.53017	0.00023	0	-9.53017	0.00332	0
-9.28798	0.00156	-0.00024	-9.56033	0	0	-9.56033	0	0	-9.52417	0.00032	0	-9.52417	0.00456	0
-9.28098	0.00192	-0.00014	-9.55333	0	0	-9.55333	0	0	-9.51717	0.00042	0	-9.51717	0.00606	0
-9.27398	0.00231	-8e-05	-9.54633	0	0	-9.54633	0	0	-9.51017	0.00054	0	-9.51017	0.00778	0
-9.26798	0.00274	-4e-05	-9.54033	0	0	-9.54033	0	0	-9.50417	0.00067	0	-9.50417	0.00963	0
-9.26098	0.00323	-2e-05	-9.53333	0	0	-9.53333	0	0	-9.49717	0.0008	0	-9.49717	0.0115	0
-9.25398	0.0038	-1e-05	-9.52633	0	0	-9.52633	0	0	-9.49017	0.00092	0	-9.49017	0.01326	0
-9.24798	0.00452	-1e-05	-9.52033	0	0	-9.52033	0	0	-9.48417	0.00102	0	-9.48417	0.01476	0
-9.24098	0.00543	0	-9.51333	0	0	-9.51333	0	0	-9.47717	0.0011	0	-9.47717	0.01585	0
-9.23398	0.00661	0	-9.50633	0	0	-9.50633	0	0	-9.47017	0.00114	0	-9.47017	0.01643	0
-9.22798	0.00812	0	-9.50033	0	0	-9.50033	0	0	-9.46417	0.00114	0	-9.46417	0.01644	0
-9.22098	0.00999	0	-9.49333	0	0	-9.49333	0	0	-9.45717	0.0011	0	-9.45717	0.01588	0
-9.21398	0.01223	0	-9.48633	0	0	-9.48633	0	0	-9.45017	0.00103	0	-9.45017	0.0148	0
-9.20798	0.01477	0	-9.48033	0	0	-9.48033	0	0	-9.44417	0.00092	0	-9.44417	0.01331	0
-9.20098	0.01749	0	-9.47333	0	0	-9.47333	0	0	-9.43717	0.0008	0	-9.43717	0.01156	0
-9.19398	0.02021	0	-9.46633	0	0	-9.46633	0	0	-9.43017	0.00067	0	-9.43017	0.00969	0
-9.18798	0.02273	0	-9.46033	0	0	-9.46033	0	0	-9.42417	0.00054	0	-9.42417	0.00784	0
-9.18098	0.02483	0	-9.45333	0	0	-9.45333	0	0	-9.41717	0.00042	0	-9.41717	0.00612	0
-9.17398	0.02631	0	-9.44633	0	0	-9.44633	0	0	-9.41017	0.00032	0	-9.41017	0.00461	0
-9.16798	0.02705	0	-9.44033	0	0	-9.44033	0	0	-9.40417	0.00023	0	-9.40417	0.00335	0
-9.16098	0.02698	0	-9.43333	0	0	-9.43333	0	0	-9.39717	0.00016	0	-9.39717	0.00235	0
-9.15398	0.02616	0	-9.42633	0	0	-9.42633	0	0	-9.39017	0.00011	0	-9.39017	0.00159	0
-9.14798	0.02474	0	-9.42033	0	0	-9.42033	0	0	-9.38417	7e-05	0	-9.38417	0.00104	0
-9.14098	0.02291	0	-9.41333	0	0	-9.41333	0	0	-9.37717	5e-05	0	-9.37717	0.00066	0
-9.13398	0.02091	0	-9.40633	0	0	-9.40633	0	0	-9.37017	3e-05	0	-9.37017	0.0004	0
-9.12798	0.01899	0	-9.40033	0	0	-9.40033	0	0	-9.36417	2e-05	0	-9.36417	0.00024	0
-9.12098	0.01733	0	-9.39333	0	0	-9.39333	0	0	-9.35717	1e-05	0	-9.35717	0.00013	0
-9.11398	0.01604	0	-9.38633	0	0	-9.38633	0	0	-9.35017	1e-05	0	-9.35017	7e-05	0
-9.10798	0.01518	0	-9.38033	0	0	-9.38033	0	0	-9.34417	0	0	-9.34417	4e-05	0
-9.10098	0.01471	0	-9.37333	0	0	-9.37333	0	0	-9.33717	0	0	-9.33717	2e-05	0
-9.09398	0.01455	0	-9.36633	0	0	-9.36633	0	0	-9.33017	0	0	-9.33017	1e-05	0
-9.08798	0.01461	0	-9.36033	0	0	-9.36033	0	0	-9.32417	0	0	-9.32417	0	0
-9.08098	0.01478	0	-9.35333	0	0	-9.35333	0	0	-9.31717	0	0	-9.31717	0	0
-9.07398	0.015	0	-9.34633	0	0	-9.34633	0	0	-9.31017	0	0	-9.31017	0	0
-9.06798	0.01527	0	-9.34033	0	0	-9.34033	0	0	-9.30417	0	0	-9.30417	0	0
-9.06098	0.01562	0	-9.33333	0	0	-9.33333	0	0	-9.29717	0	0	-9.29717	0	0
-9.05398	0.01614	0	-9.32633	0	0	-9.32633	0	0	-9.29017	0	0	-9.29017	0	0
-9.04798	0.01689	0	-9.32033	0	0	-9.32033	0	0	-9.28417	0	0	-9.28417	0	0
-9.04098	0.01797	0	-9.31333	0	0	-9.31333	0	0	-9.27717	0	0	-9.27717	0	0
-9.03398	0.01937	0	-9.30633	0	0	-9.30633	0	0	-9.27017	0	0	-9.27017	0	0
-9.02798	0.02105	0	-9.30033	0	0	-9.30033	0	0	-9.26417	0	0	-9.26417	0	0
-9.02098	0.0229	0	-9.29333	0	0	-9.29333	0	0	-9.25717	0	0	-9.25717	0	0
-9.01398	0.02472	0	-9.28633	0	0	-9.28633	0	0	-9.25017	0	0	-9.25017	0	0
-9.00798	0.02633	0	-9.28033	0	0	-9.28033	0	0	-9.24417	0	0	-9.24417	0	0
-9.00098	0.02753	0	-9.27333	0	0	-9.27333	0	0	-9.23717	0	0	-9.23717	0	0
-8.99398	0.02815	0	-9.26633	0	0	-9.26633	0	0	-9.23017	0	0	-9.23017	0	0
-8.98798	0.02818	0	-9.26033	0	0	-9.26033	0	0	-9.22417	0	0	-9.22417	0	0
-8.98098	0.02763	0	-9.25333	0	0	-9.25333	0	0	-9.21717	0	0	-9.21717	0	-1e-05
-8.97398	0.02662	0	-9.24633	0	0	-9.24633	0	0	-9.21017	0	0	-9.21017	0	-1e-05
-8.96798	0.02538	0	-9.24033	0	0	-9.24033	0	0	-9.20417	0	0	-9.20417	0	-3e-05
-8.96098	0.02412	-1e-05	-9.23333	0	0	-9.23333	0	0	-9.19717	0	0	-9.19717	0	-5e-05
-8.95398	0.02312	-2e-05	-9.22633	0	0	-9.22633	0	0	-9.19017	0	-1e-05	-9.19017	0	-9e-05
-8.94798	0.02255	-3e-05	-9.22033	0	0	-9.22033	0	0	-9.18417	0	-1e-05	-9.18417	0	-0.00016
-8.94098	0.0226	-5e-05	-9.21333	0	0	-9.21333	0	0	-9.17717	0	-2e-05	-9.17717	0	-0.00028
-8.93398	0.02337	-8e-05	-9.20633	0	0	-9.20633	0	0	-9.17017	0	-3e-05	-9.17017	0	-0.00046
-8.92798	0.02489	-0.00014	-9.20033	0	0	-9.20033	0	0	-9.16417	0	-5e-05	-9.16417	1e-05	-0.00072
-8.92098	0.02715	-0.00022	-9.19333	0	0	-9.19333	0	0	-9.15717	0	-8e-05	-9.15717	1e-05	-0.00111
-8.91398	0.03012	-0.00033	-9.18633	0	0	-9.18633	0	0	-9.15017	0	-0.00012	-9.15017	2e-05	-0.00163
-8.90798	0.03367	-0.0005	-9.18033	0	0	-9.18033	0	0	-9.14417	0	-0.00017	-9.14417	4e-05	-0.00233
-8.90098	0.03769	-0.00072	-9.17333	0	0	-9.17333	0	0	-9.13717	0	-0.00023	-9.13717	8e-05	-0.0032
-8.89398	0.04197	-0.00101	-9.16633	0	0	-9.16633	0	0	-9.13017	0	-0.00031	-9.13017	0.00014	-0.00424
-8.88798	0.04632	-0.00138	-9.16033	0	0	-9.16033	0	0	-9.12417	0	-0.0004	-9.12417	0.00024	-0.00543
-8.88098	0.05048	-0.00183	-9.15333	0	0	-9.15333	0	0	-9.11717	1e-05	-0.00049	-9.11717	0.0004	-0.00671
-8.87398	0.05426	-0.00237	-9.14633	0	0	-9.14633	0	0	-9.11017	1e-05	-0.00058	-9.11017	0.00065	-0.008
-8.86798	0.05745	-0.003	-9.14033	0	0	-9.14033	0	0	-9.10417	2e-05	-0.00067	-9.10417	0.001	-0.00921
-8.86098	0.05998	-0.00371	-9.13333	0	0	-9.13333	0	0	-9.09717	2e-05	-0.00075	-9.09717	0.0015	-0.01023
-8.85398	0.06183	-0.00451	-9.12633	0	0	-9.12633	0	0	-9.09017	3e-05	-0.0008	-9.09017	0.00217	-0.01097
-8.84798	0.06315	-0.0054	-9.12033	0	0	-9.12033	0	0	-9.08417	5e-05	-0.00083	-9.08417	0.00302	-0.01135
-8.84098	0.06416	-0.00635	-9.11333	0	0	-9.11333	0	0	-9.07717	6e-05	-0.00083	-9.07717	0.00406	-0.01134
-8.83398	0.06516	-0.00738	-9.10633	0	0	-9.10633	0	0	-9.07017	8e-05	-0.0008	-9.07017	0.00526	-0.01093
-8.82798	0.06642	-0.00847	-9.10033	0	0	-9.10033	0	0	-9.06417	0.0001	-0.00074	-9.06417	0.00659	-0.01017
-8.82098	0.06821	-0.0096	-9.09333	0	0	-9.09333	0	0	-9.05717	0.00013	-0.00067	-9.05717	0.00797	-0.00914
-8.81398	0.07064	-0.01075	-9.08633	0	0	-9.08633	0	0	-9.05017	0.00015	-0.00058	-9.05017	0.0093	-0.00792
-8.80798	0.07371	-0.01187	-9.08033	0	0	-9.08033	0	0	-9.04417	0.00018	-0.00048	-9.04417	0.01048	-0.00663
-8.80098	0.07721	-0.01289	-9.07333	0	0	-9.07333	0	0	-9.03717	0.00021	-0.00039	-9.03717	0.0114	-0.00535
-8.79398	0.08078	-0.01376	-9.06633	0	0	-9.06633	0	0	-9.03017	0.00025	-0.0003	-9.03017	0.01198	-0.00417
-8.78798	0.08398	-0.01441	-9.06033	0	0	-9.06033	0	0	-9.02417	0.00029	-0.00023	-9.02417	0.01215	-0.00314
-8.78098	0.08628	-0.01475	-9.05333	0	0	-9.05333	0	0	-9.01717	0.00035	-0.00017	-9.01717	0.01192	-0.00228
-8.77398	0.08718	-0.01475	-9.04633	0	0	-9.04633	0	0	-9.01017	0.00042	-0.00012	-9.01017	0.01132	-0.0016
-8.76798	0.08633	-0.01438	-9.04033	0	0	-9.04033	0	0	-9.00417	0.00051	-8e-05	-9.00417	0.0104	-0.00108
-8.76098	0.08355	-0.01365	-9.03333	0	0	-9.03333	0	0	-8.99717	0.00063	-5e-05	-8.99717	0.00928	-0.0007
-8.75398	0.07886	-0.0126	-9.02633	0	0	-9.02633	0	0	-8.99017	0.00077	-3e-05	-8.99017	0.00806	-0.00044
-8.74798	0.07254	-0.01129	-9.02033	0	0	-9.02033	0	0	-8.98417	0.00094	-2e-05	-8.98417	0.00684	-0.00027
-8.74098	0.06504	-0.00982	-9.01333	0	0	-9.01333	0	0	-8.97717	0.00112	-1e-05	-8.97717	0.0057	-0.00016
-8.73398	0.05687	-0.00829	-9.00633	0	0	-9.00633	0	0	-8.97017	0.00131	-1e-05	-8.97017	0.00471	-9e-05
-8.72798	0.04862	-0.0068	-9.00033	0	0	-9.00033	0	0	-8.96417	0.00149	0	-8.96417	0.00388	-5e-05
-8.72098	0.04078	-0.00541	-8.99333	0	0	-8.99333	0	0	-8.95717	0.00165	0	-8.95717	0.00322	-3e-05
-8.71398	0.03374	-0.00419	-8.98633	0	0	-8.98633	0	0	-8.95017	0.00176	0	-8.95017	0.00271	-1e-05
-8.70798	0.02771	-0.00318	-8.98033	0	0	-8.98033	0	0	-8.94417	0.00182	0	-8.94417	0.00231	-1e-05
-8.70098	0.02282	-0.00236	-8.97333	0	0	-8.97333	0	0	-8.93717	0.00182	0	-8.93717	0.002	0
-8.69398	0.01906	-0.00174	-8.96633	0	0	-8.96633	0	0	-8.93017	0.00176	0	-8.93017	0.00174	0
-8.68798	0.01632	-0.00129	-8.96033	0	0	-8.96033	0	0	-8.92417	0.00164	0	-8.92417	0.00151	0
-8.68098	0.01453	-0.00097	-8.95333	0	0	-8.95333	0	0	-8.91717	0.00148	0	-8.91717	0.0013	0
-8.67398	0.01361	-0.00076	-8.94633	0	0	-8.94633	0	0	-8.91017	0.00129	0	-8.91017	0.00111	0
-8.66798	0.01352	-0.00061	-8.94033	0	0	-8.94033	0	0	-8.90417	0.00108	0	-8.90417	0.00094	0
-8.66098	0.01425	-0.00051	-8.93333	0	0	-8.93333	0	0	-8.89717	0.00088	0	-8.89717	0.0008	0
-8.65398	0.01582	-0.00043	-8.92633	0	0	-8.92633	0	0	-8.89017	0.00069	0	-8.89017	0.0007	0
-8.64798	0.01819	-0.00038	-8.92033	0	0	-8.92033	0	0	-8.88417	0.00053	0	-8.88417	0.00065	0
-8.64098	0.0213	-0.00033	-8.91333	0	0	-8.91333	0	0	-8.87717	0.0004	0	-8.87717	0.00066	0
-8.63398	0.025	-0.0003	-8.90633	0	0	-8.90633	0	0	-8.87017	0.00031	0	-8.87017	0.00075	0
-8.62798	0.02904	-0.00028	-8.90033	0	0	-8.90033	0	0	-8.86417	0.00024	0	-8.86417	0.00092	0
-8.62098	0.03309	-0.0003	-8.89333	0	0	-8.89333	0	0	-8.85717	0.00021	0	-8.85717	0.00118	0
-8.61398	0.03675	-0.00036	-8.88633	0	0	-8.88633	0	0	-8.85017	0.00019	0	-8.85017	0.00152	0
-8.60798	0.03966	-0.0005	-8.88033	0	0	-8.88033	0	0	-8.84417	0.00021	0	-8.84417	0.00193	0
-8.60098	0.04148	-0.00074	-8.87333	0	0	-8.87333	0	0	-8.83717	0.00023	0	-8.83717	0.00239	0
-8.59398	0.04198	-0.00113	-8.86633	0	0	-8.86633	0	0	-8.83017	0.00028	0	-8.83017	0.00288	0
-8.58798	0.04112	-0.00171	-8.86033	0	0	-8.86033	0	0	-8.82417	0.00034	0	-8.82417	0.00337	0
-8.58098	0.03895	-0.00253	-8.85333	0	0	-8.85333	0	0	-8.81717	0.00042	0	-8.81717	0.00381	0
-8.57398	0.03576	-0.00365	-8.84633	0	0	-8.84633	0	0	-8.81017	0.00052	0	-8.81017	0.00418	0
-8.56798	0.03184	-0.00509	-8.84033	0	0	-8.84033	0	0	-8.80417	0.00066	0	-8.80417	0.00445	0
-8.56098	0.02763	-0.00686	-8.83333	0	0	-8.83333	0	0	-8.79717	0.00084	0	-8.79717	0.00461	0
-8.55398	0.02352	-0.00893	-8.82633	0	0	-8.82633	0	0	-8.79017	0.00108	0	-8.79017	0.00467	0
-8.54798	0.01985	-0.01122	-8.82033	0	0	-8.82033	0	0	-8.78417	0.0014	0	-8.78417	0.00466	0
-8.54098	0.01688	-0.01361	-8.81333	0	0	-8.81333	0	0	-8.77717	0.0018	0	-8.77717	0.0046	0
-8.53398	0.01475	-0.01593	-8.80633	0	0	-8.80633	0	0	-8.77017	0.0023	0	-8.77017	0.00455	0
-8.52798	0.01349	-0.018	-8.80033	0	0	-8.80033	0	0	-8.76417	0.00288	0	-8.76417	0.00454	0
-8.52098	0.01305	-0.01963	-8.79333	0	0	-8.79333	0	0	-8.75717	0.00354	0	-8.75717	0.00463	0
-8.51398	0.01328	-0.02066	-8.78633	0	0	-8.78633	0	0	-8.75017	0.00424	0	-8.75017	0.00482	0
-8.50798	0.014	-0.02099	-8.78033	0	0	-8.78033	0	0	-8.74417	0.00493	0	-8.74417	0.00514	0
-8.50098	0.015	-0.02059	-8.77333	0	0	-8.77333	0	0	-8.73717	0.00558	0	-8.73717	0.00559	-1e-05
-8.49398	0.0161	-0.01951	-8.76633	0	0	-8.76633	0	0	-8.73017	0.00611	0	-8.73017	0.00616	-1e-05
-8.48798	0.01714	-0.01786	-8.76033	0	0	-8.76033	0	0	-8.72417	0.00651	0	-8.72417	0.00683	-3e-05
-8.48098	0.018	-0.01582	-8.75333	0	0	-8.75333	0	0	-8.71717	0.00672	0	-8.71717	0.00757	-5e-05
-8.47398	0.01861	-0.01359	-8.74633	0	0	-8.74633	0	0	-8.71017	0.00674	0	-8.71017	0.00834	-9e-05
-8.46798	0.01893	-0.01139	-8.74033	0	0	-8.74033	0	0	-8.70417	0.00657	0	-8.70417	0.00912	-0.00016
-8.46098	0.01898	-0.0094	-8.73333	0	0	-8.73333	0	0	-8.69717	0.00624	-1e-05	-8.69717	0.00984	-0.00028
-8.45398	0.01879	-0.00777	-8.72633	0	0	-8.72633	0	0	-8.69017	0.00579	-1e-05	-8.69017	0.01048	-0.00046
-8.44798	0.01838	-0.00661	-8.72033	0	0	-8.72033	0	0	-8.68417	0.00524	-2e-05	-8.68417	0.01098	-0.00072
-8.44098	0.01779	-0.00599	-8.71333	0	0	-8.71333	0	0	-8.67717	0.00465	-2e-05	-8.67717	0.01131	-0.0011
-8.43398	0.01706	-0.00593	-8.70633	0	0	-8.70633	0	0	-8.67017	0.00406	-3e-05	-8.67017	0.01145	-0.00162
-8.42798	0.01624	-0.00641	-8.70033	0	0	-8.70033	0	0	-8.66417	0.00349	-5e-05	-8.66417	0.01144	-0.0023
-8.42098	0.01537	-0.00739	-8.69333	0	0	-8.69333	0	0	-8.65717	0.00296	-7e-05	-8.65717	0.01131	-0.00315
-8.41398	0.01451	-0.0088	-8.68633	0	0	-8.68633	0	0	-8.65017	0.00249	-9e-05	-8.65017	0.01117	-0.00417
-8.40798	0.01374	-0.01053	-8.68033	0	0	-8.68033	0	0	-8.64417	0.00208	-0.00011	-8.64417	0.01115	-0.00532
-8.40098	0.01311	-0.01249	-8.67333	0	0	-8.67333	0	0	-8.63717	0.00174	-0.00014	-8.63717	0.01144	-0.00656
-8.39398	0.01267	-0.01454	-8.66633	0	0	-8.66633	0	0	-8.63017	0.00146	-0.00017	-8.63017	0.01228	-0.0078
-8.38798	0.01243	-0.01661	-8.66033	0	0	-8.66033	1e-05	0	-8.62417	0.00125	-0.00019	-8.62417	0.01391	-0.00896
-8.38098	0.01239	-0.01864	-8.65333	1e-05	0	-8.65333	1e-05	0	-8.61717	0.0011	-0.00021	-8.61717	0.01666	-0.00993
-8.37398	0.01247	-0.02056	-8.64633	1e-05	0	-8.64633	2e-05	0	-8.61017	0.001	-0.00023	-8.61017	0.02088	-0.01062
-8.36798	0.01259	-0.02241	-8.64033	2e-05	0	-8.64033	4e-05	0	-8.60417	0.00095	-0.00023	-8.60417	0.02693	-0.01096
-8.36098	0.01267	-0.02423	-8.63333	3e-05	0	-8.63333	7e-05	0	-8.59717	0.00094	-0.00023	-8.59717	0.03516	-0.01092
-8.35398	0.0126	-0.02612	-8.62633	5e-05	0	-8.62633	0.00011	0	-8.59017	0.00097	-0.00022	-8.59017	0.04584	-0.0105
-8.34798	0.01229	-0.02815	-8.62033	8e-05	0	-8.62033	0.00016	0	-8.58417	0.00103	-0.00021	-8.58417	0.0591	-0.00975
-8.34098	0.01172	-0.0304	-8.61333	0.00012	0	-8.61333	0.00024	0	-8.57717	0.00112	-0.00019	-8.57717	0.07488	-0.00874
-8.33398	0.01089	-0.03287	-8.60633	0.00017	0	-8.60633	0.00034	0	-8.57017	0.00123	-0.00016	-8.57017	0.09283	-0.00756
-8.32798	0.00984	-0.03555	-8.60033	0.00024	0	-8.60033	0.00047	0	-8.56417	0.00138	-0.00014	-8.56417	0.11236	-0.00633
-8.32098	0.00863	-0.03836	-8.59333	0.00032	0	-8.59333	0.00063	0	-8.55717	0.00154	-0.00012	-8.55717	0.13232	-0.00513
-8.31398	0.00736	-0.04117	-8.58633	0.00041	0	-8.58633	0.00081	0	-8.55017	0.00172	-0.00011	-8.55017	0.15182	-0.00404
-8.30798	0.0061	-0.0439	-8.58033	0.00051	0	-8.58033	0.00101	0	-8.54417	0.00191	-0.0001	-8.54417	0.16941	-0.00312
-8.30098	0.00492	-0.0465	-8.57333	0.00061	0	-8.57333	0.00121	0	-8.53717	0.0021	-0.00011	-8.53717	0.18394	-0.0024
-8.29398	0.00388	-0.04896	-8.56633	0.0007	0	-8.56633	0.00139	0	-8.53017	0.00227	-0.00014	-8.53017	0.19429	-0.00191
-8.28798	0.00299	-0.05136	-8.56033	0.00078	0	-8.56033	0.00156	0	-8.52417	0.00243	-0.00019	-8.52417	0.19994	-0.00164
-8.28098	0.00228	-0.05382	-8.55333	0.00084	0	-8.55333	0.00168	0	-8.51717	0.00256	-0.00026	-8.51717	0.20049	-0.00158
-8.27398	0.00171	-0.05648	-8.54633	0.00088	0	-8.54633	0.00175	0	-8.51017	0.00264	-0.00035	-8.51017	0.19618	-0.00173
-8.26798	0.00128	-0.05941	-8.54033	0.00088	0	-8.54033	0.00176	0	-8.50417	0.00268	-0.00048	-8.50417	0.18743	-0.00206
-8.26098	0.00096	-0.0626	-8.53333	0.00086	0	-8.53333	0.00172	-1e-05	-8.49717	0.00265	-0.00063	-8.49717	0.1749	-0.00255
-8.25398	0.00071	-0.06594	-8.52633	0.00082	0	-8.52633	0.00163	-1e-05	-8.49017	0.00256	-0.00081	-8.49017	0.15953	-0.00316
-8.24798	0.00053	-0.06922	-8.52033	0.00076	-1e-05	-8.52033	0.00151	-2e-05	-8.48417	0.00242	-0.001	-8.48417	0.14236	-0.00385
-8.24098	0.00039	-0.07221	-8.51333	0.00069	-1e-05	-8.51333	0.00139	-3e-05	-8.47717	0.00224	-0.00119	-8.47717	0.12424	-0.00457
-8.23398	0.00029	-0.07466	-8.50633	0.00062	-2e-05	-8.50633	0.00127	-4e-05	-8.47017	0.00201	-0.00138	-8.47017	0.106	-0.00525
-8.22798	0.00021	-0.07643	-8.50033	0.00058	-3e-05	-8.50033	0.00119	-7e-05	-8.46417	0.00178	-0.00153	-8.46417	0.0884	-0.00582
-8.22098	0.00015	-0.07756	-8.49333	0.00055	-4e-05	-8.49333	0.00116	-0.0001	-8.45717	0.00155	-0.00164	-8.45717	0.07212	-0.00625
-8.21398	0.00011	-0.07818	-8.48633	0.00055	-6e-05	-8.48633	0.00119	-0.00015	-8.45017	0.00135	-0.0017	-8.45017	0.0576	-0.00647
-8.20798	7e-05	-0.07857	-8.48033	0.00059	-8e-05	-8.48033	0.00129	-0.00021	-8.44417	0.00121	-0.0017	-8.44417	0.04518	-0.00647
-8.20098	5e-05	-0.07905	-8.47333	0.00066	-0.00011	-8.47333	0.00145	-0.00028	-8.43717	0.00114	-0.00164	-8.43717	0.03508	-0.00624
-8.19398	3e-05	-0.07989	-8.46633	0.00074	-0.00014	-8.46633	0.00167	-0.00036	-8.43017	0.00118	-0.00153	-8.43017	0.02735	-0.00581
-8.18798	2e-05	-0.08124	-8.46033	0.00085	-0.00018	-8.46033	0.00192	-0.00046	-8.42417	0.00135	-0.00137	-8.42417	0.02199	-0.00522
-8.18098	1e-05	-0.08305	-8.45333	0.00096	-0.00021	-8.45333	0.00217	-0.00056	-8.41717	0.00166	-0.00119	-8.41717	0.01886	-0.00453
-8.17398	1e-05	-0.08513	-8.44633	0.00105	-0.00025	-8.44633	0.00239	-0.00065	-8.41017	0.00211	-0.001	-8.41017	0.01778	-0.00379
-8.16798	0	-0.08718	-8.44033	0.00113	-0.00029	-8.44033	0.00257	-0.00074	-8.40417	0.00272	-0.0008	-8.40417	0.01848	-0.00306
-8.16098	0	-0.08885	-8.43333	0.00118	-0.00031	-8.43333	0.00268	-0.00081	-8.39717	0.00346	-0.00063	-8.39717	0.02065	-0.00239
-8.15398	0	-0.08987	-8.42633	0.0012	-0.00033	-8.42633	0.00271	-0.00086	-8.39017	0.0043	-0.00047	-8.39017	0.0239	-0.0018
-8.14798	0	-0.09011	-8.42033	0.00118	-0.00034	-8.42033	0.00266	-0.00088	-8.38417	0.0052	-0.00034	-8.38417	0.02782	-0.00131
-8.14098	0	-0.0896	-8.41333	0.00113	-0.00034	-8.41333	0.00253	-0.00088	-8.37717	0.00608	-0.00024	-8.37717	0.03195	-0.00092
-8.13398	0	-0.08852	-8.40633	0.00106	-0.00032	-8.40633	0.00236	-0.00085	-8.37017	0.00689	-0.00016	-8.37017	0.03581	-0.00062
-8.12798	1e-05	-0.08716	-8.40033	0.00098	-0.0003	-8.40033	0.00217	-0.0008	-8.36417	0.00755	-0.00011	-8.36417	0.03899	-0.00041
-8.12098	1e-05	-0.08577	-8.39333	0.00092	-0.00028	-8.39333	0.00198	-0.00074	-8.35717	0.00801	-7e-05	-8.35717	0.04109	-0.00026
-8.11398	2e-05	-0.08454	-8.38633	0.00087	-0.00026	-8.38633	0.00183	-0.00069	-8.35017	0.00823	-4e-05	-8.35017	0.0419	-0.00016
-8.10798	4e-05	-0.08349	-8.38033	0.00086	-0.00024	-8.38033	0.00174	-0.00065	-8.34417	0.0082	-2e-05	-8.34417	0.04132	-9e-05
-8.10098	8e-05	-0.08257	-8.37333	0.00089	-0.00023	-8.37333	0.00173	-0.00064	-8.33717	0.00795	-1e-05	-8.33717	0.03942	-5e-05
-8.09398	0.00015	-0.08156	-8.36633	0.00095	-0.00023	-8.36633	0.00179	-0.00065	-8.33017	0.00751	-1e-05	-8.33017	0.03641	-3e-05
-8.08798	0.00026	-0.08024	-8.36033	0.00106	-0.00024	-8.36033	0.00193	-0.00071	-8.32417	0.00695	0	-8.32417	0.03261	-1e-05
-8.08098	0.00044	-0.07843	-8.35333	0.00118	-0.00026	-8.35333	0.00212	-0.00079	-8.31717	0.00635	0	-8.31717	0.02841	-1e-05
-8.07398	0.00071	-0.07604	-8.34633	0.00132	-0.0003	-8.34633	0.00234	-0.00091	-8.31017	0.00577	0	-8.31017	0.02416	0
-8.06798	0.00111	-0.07305	-8.34033	0.00145	-0.00034	-8.34033	0.00256	-0.00104	-8.30417	0.00526	0	-8.30417	0.0202	0
-8.06098	0.00168	-0.06961	-8.33333	0.00157	-0.00038	-8.33333	0.00276	-0.00117	-8.29717	0.00487	0	-8.29717	0.01676	0
-8.05398	0.00246	-0.06587	-8.32633	0.00165	-0.00042	-8.32633	0.00291	-0.00129	-8.29017	0.00459	0	-8.29017	0.01398	0
-8.04798	0.00346	-0.06203	-8.32033	0.00171	-0.00045	-8.32033	0.00302	-0.00139	-8.28417	0.00443	0	-8.28417	0.0119	0
-8.04098	0.00471	-0.05823	-8.31333	0.00172	-0.00047	-8.31333	0.00308	-0.00145	-8.27717	0.00435	0	-8.27717	0.01045	0
-8.03398	0.00618	-0.05458	-8.30633	0.00172	-0.00047	-8.30633	0.00311	-0.00147	-8.27017	0.00431	0	-8.27017	0.00951	0
-8.02798	0.00783	-0.05115	-8.30033	0.0017	-0.00046	-8.30033	0.00313	-0.00144	-8.26417	0.00429	0	-8.26417	0.00895	-1e-05
-8.02098	0.00958	-0.04792	-8.29333	0.00168	-0.00044	-8.29333	0.00317	-0.00137	-8.25717	0.00423	0	-8.25717	0.0086	-2e-05
-8.01398	0.01131	-0.04491	-8.28633	0.00167	-0.00041	-8.28633	0.00326	-0.00127	-8.25017	0.00412	0	-8.25017	0.00833	-3e-05
-8.00798	0.01289	-0.0421	-8.28033	0.0017	-0.00037	-8.28033	0.0034	-0.00115	-8.24417	0.00394	0	-8.24417	0.00803	-5e-05
-8.00098	0.01416	-0.03948	-8.27333	0.00174	-0.00034	-8.27333	0.0036	-0.00104	-8.23717	0.00369	0	-8.23717	0.00763	-8e-05
-7.99398	0.01504	-0.03706	-8.26633	0.00182	-0.00031	-8.26633	0.00384	-0.00094	-8.23017	0.00339	-1e-05	-8.23017	0.00713	-0.00014
-7.98798	0.0154	-0.0348	-8.26033	0.0019	-0.0003	-8.26033	0.00411	-0.00088	-8.22417	0.00306	-1e-05	-8.22417	0.00655	-0.00021
-7.98098	0.01523	-0.03268	-8.25333	0.00198	-0.00029	-8.25333	0.00435	-0.00085	-8.21717	0.00274	-2e-05	-8.21717	0.00596	-0.00032
-7.97398	0.01453	-0.03061	-8.24633	0.00204	-0.0003	-8.24633	0.00454	-0.00086	-8.21017	0.00248	-3e-05	-8.21017	0.00545	-0.00047
-7.96798	0.01338	-0.02853	-8.24033	0.00207	-0.00033	-8.24033	0.00464	-0.00092	-8.20417	0.00232	-4e-05	-8.20417	0.00514	-0.00067
-7.96098	0.01189	-0.02634	-8.23333	0.00204	-0.00037	-8.23333	0.00461	-0.00101	-8.19717	0.00232	-5e-05	-8.19717	0.00515	-0.00091
-7.95398	0.01021	-0.02399	-8.22633	0.00196	-0.00041	-8.22633	0.00446	-0.00112	-8.19017	0.00252	-7e-05	-8.19017	0.00561	-0.00119
-7.94798	0.00845	-0.02148	-8.22033	0.00183	-0.00046	-8.22033	0.00417	-0.00125	-8.18417	0.00297	-9e-05	-8.18417	0.00663	-0.00151
-7.94098	0.00675	-0.01882	-8.21333	0.00165	-0.0005	-8.21333	0.00378	-0.00136	-8.17717	0.00369	-0.00011	-8.17717	0.00831	-0.00186
-7.93398	0.00521	-0.01609	-8.20633	0.00145	-0.00054	-8.20633	0.00332	-0.00146	-8.17017	0.0047	-0.00014	-8.17017	0.01071	-0.00221
-7.92798	0.00388	-0.01338	-8.20033	0.00123	-0.00056	-8.20033	0.00282	-0.00154	-8.16417	0.00598	-0.00018	-8.16417	0.01383	-0.00255
-7.92098	0.00279	-0.01082	-8.19333	0.00102	-0.00057	-8.19333	0.00233	-0.00158	-8.15717	0.00748	-0.00022	-8.15717	0.01759	-0.00286
-7.91398	0.00193	-0.00847	-8.18633	0.00082	-0.00058	-8.18633	0.00186	-0.00161	-8.15017	0.00912	-0.00027	-8.15017	0.02186	-0.00313
-7.90798	0.00129	-0.00643	-8.18033	0.00066	-0.00058	-8.18033	0.00146	-0.00163	-8.14417	0.01079	-0.00034	-8.14417	0.02642	-0.00335
-7.90098	0.00084	-0.00472	-8.17333	0.00053	-0.00057	-8.17333	0.00114	-0.00165	-8.13717	0.01237	-0.00043	-8.13717	0.03096	-0.00354
-7.89398	0.00052	-0.00336	-8.16633	0.00046	-0.00057	-8.16633	0.00091	-0.00169	-8.13017	0.01371	-0.00056	-8.13017	0.03516	-0.00373
-7.88798	0.00031	-0.00233	-8.16033	0.00043	-0.00057	-8.16033	0.00077	-0.00175	-8.12417	0.01469	-0.00073	-8.12417	0.03872	-0.00394
-7.88098	0.00018	-0.00159	-8.15333	0.00044	-0.00059	-8.15333	0.00071	-0.00185	-8.11717	0.0152	-0.00095	-8.11717	0.04143	-0.00421
-7.87398	0.0001	-0.00109	-8.14633	0.00051	-0.00062	-8.14633	0.00074	-0.00198	-8.11017	0.01519	-0.00122	-8.11017	0.04322	-0.00457
-7.86798	6e-05	-0.00081	-8.14033	0.00061	-0.00065	-8.14033	0.00083	-0.00213	-8.10417	0.01467	-0.00154	-8.10417	0.04419	-0.00504
-7.86098	3e-05	-0.00071	-8.13333	0.00075	-0.00068	-8.13333	0.00097	-0.00228	-8.09717	0.0137	-0.0019	-8.09717	0.04473	-0.00563
-7.85398	1e-05	-0.00078	-8.12633	0.0009	-0.00071	-8.12633	0.00116	-0.00241	-8.09017	0.01235	-0.00229	-8.09017	0.04548	-0.00629
-7.84798	1e-05	-0.00101	-8.12033	0.00107	-0.00073	-8.12033	0.00136	-0.0025	-8.08417	0.01077	-0.00267	-8.08417	0.0473	-0.007
-7.84098	0	-0.00141	-8.11333	0.00124	-0.00074	-8.11333	0.00156	-0.00253	-8.07717	0.00908	-0.00303	-8.07717	0.05127	-0.00768
-7.83398	0	-0.00199	-8.10633	0.00138	-0.00072	-8.10633	0.00173	-0.0025	-8.07017	0.0074	-0.00332	-8.07017	0.05854	-0.00827
-7.82798	0	-0.00278	-8.10033	0.00149	-0.00069	-8.10033	0.00187	-0.00238	-8.06417	0.00585	-0.00353	-8.06417	0.07022	-0.00871
-7.82098	0	-0.00376	-8.09333	0.00157	-0.00064	-8.09333	0.00195	-0.0022	-8.05717	0.00449	-0.00363	-8.05717	0.08718	-0.00894
-7.81398	0	-0.00492	-8.08633	0.00159	-0.00057	-8.08633	0.00198	-0.00197	-8.05017	0.00335	-0.00362	-8.05017	0.10982	-0.00896
-7.80798	0	-0.00622	-8.08033	0.00158	-0.00049	-8.08033	0.00195	-0.00171	-8.04417	0.00246	-0.00351	-8.04417	0.13804	-0.00876
-7.80098	0	-0.0076	-8.07333	0.00153	-0.00041	-8.07333	0.00187	-0.00143	-8.03717	0.00179	-0.0033	-8.03717	0.17088	-0.00838
-7.79398	0	-0.00896	-8.06633	0.00145	-0.00033	-8.06633	0.00176	-0.00115	-8.03017	0.00131	-0.00302	-8.03017	0.20644	-0.00787
-7.78798	1e-05	-0.01022	-8.06033	0.00137	-0.00026	-8.06033	0.00163	-0.00091	-8.02417	0.00099	-0.0027	-8.02417	0.24251	-0.0073
-7.78098	2e-05	-0.01126	-8.05333	0.0013	-0.00021	-8.05333	0.0015	-0.00069	-8.01717	0.00079	-0.00236	-8.01717	0.27598	-0.00675
-7.77398	4e-05	-0.01199	-8.04633	0.00124	-0.00016	-8.04633	0.0014	-0.00052	-8.01017	0.00067	-0.00204	-8.01017	0.30385	-0.00628
-7.76798	7e-05	-0.01237	-8.04033	0.00122	-0.00013	-8.04033	0.00133	-0.00039	-8.00417	0.0006	-0.00175	-8.00417	0.32352	-0.00596
-7.76098	0.00014	-0.01236	-8.03333	0.00122	-0.00012	-8.03333	0.0013	-0.00031	-7.99717	0.00057	-0.00149	-7.99717	0.33302	-0.00584
-7.75398	0.00026	-0.01201	-8.02633	0.00126	-0.00013	-8.02633	0.00131	-0.00027	-7.99017	0.00056	-0.00128	-7.99017	0.33149	-0.00596
-7.74798	0.00047	-0.01134	-8.02033	0.00133	-0.00015	-8.02033	0.00137	-0.00027	-7.98417	0.00056	-0.00112	-7.98417	0.31953	-0.00637
-7.74098	0.00081	-0.01048	-8.01333	0.00141	-0.00019	-8.01333	0.00148	-0.00031	-7.97717	0.00059	-0.00101	-7.97717	0.29884	-0.00708
-7.73398	0.00135	-0.0095	-8.00633	0.00152	-0.00025	-8.00633	0.00162	-0.00038	-7.97017	0.00066	-0.00095	-7.97017	0.27216	-0.00809
-7.72798	0.00217	-0.0085	-8.00033	0.00162	-0.00032	-8.00033	0.00181	-0.00047	-7.96417	0.00076	-0.00091	-7.96417	0.24296	-0.00937
-7.72098	0.00338	-0.00755	-7.99333	0.00173	-0.00041	-7.99333	0.00204	-0.00058	-7.95717	0.00093	-0.00091	-7.95717	0.21469	-0.01087
-7.71398	0.00508	-0.0067	-7.98633	0.00184	-0.0005	-7.98633	0.0023	-0.00071	-7.95017	0.00117	-0.00093	-7.95017	0.19039	-0.01249
-7.70798	0.0074	-0.00596	-7.98033	0.00194	-0.00059	-7.98033	0.0026	-0.00084	-7.94417	0.00148	-0.00096	-7.94417	0.17243	-0.01411
-7.70098	0.01044	-0.00532	-7.97333	0.00202	-0.00067	-7.97333	0.00292	-0.00095	-7.93717	0.00188	-0.00099	-7.93717	0.16207	-0.01558
-7.69398	0.01426	-0.00477	-7.96633	0.00208	-0.00074	-7.96633	0.00325	-0.00105	-7.93017	0.00234	-0.00102	-7.93017	0.15936	-0.01675
-7.68798	0.01892	-0.00427	-7.96033	0.00213	-0.00079	-7.96033	0.00358	-0.00112	-7.92417	0.00284	-0.00103	-7.92417	0.16338	-0.01749
-7.68098	0.02441	-0.00379	-7.95333	0.00214	-0.00082	-7.95333	0.00389	-0.00115	-7.91717	0.00336	-0.00102	-7.91717	0.17238	-0.01771
-7.67398	0.0307	-0.00333	-7.94633	0.00214	-0.00082	-7.94633	0.00416	-0.00115	-7.91017	0.00386	-0.00098	-7.91017	0.18378	-0.01736
-7.66798	0.03777	-0.00288	-7.94033	0.00211	-0.00079	-7.94033	0.00437	-0.00111	-7.90417	0.00428	-0.00092	-7.90417	0.1951	-0.01646
-7.66098	0.04558	-0.00244	-7.93333	0.00205	-0.00074	-7.93333	0.00452	-0.00104	-7.89717	0.0046	-0.00083	-7.89717	0.20368	-0.01508
-7.65398	0.05414	-0.00204	-7.92633	0.00198	-0.00068	-7.92633	0.00459	-0.00095	-7.89017	0.00479	-0.00073	-7.89017	0.20759	-0.01336
-7.64798	0.06351	-0.00169	-7.92033	0.00191	-0.00062	-7.92033	0.00461	-0.00085	-7.88417	0.00485	-0.00062	-7.88417	0.2056	-0.01144
-7.64098	0.07377	-0.00142	-7.91333	0.00184	-0.00056	-7.91333	0.00457	-0.00075	-7.87717	0.00478	-0.00051	-7.87717	0.19751	-0.00945
-7.63398	0.08497	-0.00125	-7.90633	0.00178	-0.00051	-7.90633	0.00449	-0.00067	-7.87017	0.00464	-0.00041	-7.87017	0.18359	-0.00754
-7.62798	0.09705	-0.00121	-7.90033	0.00173	-0.00048	-7.90033	0.00441	-0.00062	-7.86417	0.00448	-0.00032	-7.86417	0.16525	-0.00581
-7.62098	0.10981	-0.00132	-7.89333	0.00171	-0.00048	-7.89333	0.00435	-0.00059	-7.85717	0.00438	-0.00024	-7.85717	0.1442	-0.00432
-7.61398	0.12273	-0.00158	-7.88633	0.00171	-0.0005	-7.88633	0.00431	-0.0006	-7.85017	0.00442	-0.00017	-7.85017	0.12221	-0.00311
-7.60798	0.13518	-0.00202	-7.88033	0.00174	-0.00054	-7.88033	0.00433	-0.00065	-7.84417	0.00468	-0.00012	-7.84417	0.10107	-0.00216
-7.60098	0.14607	-0.00262	-7.87333	0.00179	-0.0006	-7.87333	0.0044	-0.00072	-7.83717	0.00523	-9e-05	-7.83717	0.08221	-0.00145
-7.59398	0.15452	-0.00338	-7.86633	0.00186	-0.00067	-7.86633	0.00455	-0.00082	-7.83017	0.00609	-8e-05	-7.83017	0.06657	-0.00095
-7.58798	0.15963	-0.00428	-7.86033	0.00195	-0.00075	-7.86033	0.00475	-0.00094	-7.82417	0.00728	-9e-05	-7.82417	0.0546	-0.00061
-7.58098	0.1607	-0.00525	-7.85333	0.00205	-0.00083	-7.85333	0.00502	-0.00108	-7.81717	0.00875	-0.00012	-7.81717	0.04626	-0.00041
-7.57398	0.15742	-0.00624	-7.84633	0.00215	-0.0009	-7.84633	0.00532	-0.00122	-7.81017	0.01041	-0.00019	-7.81017	0.04114	-0.00031
-7.56798	0.15011	-0.00717	-7.84033	0.00224	-0.00097	-7.84033	0.00562	-0.00136	-7.80417	0.01213	-0.0003	-7.80417	0.03858	-0.0003
-7.56098	0.13957	-0.00795	-7.83333	0.00231	-0.00103	-7.83333	0.00591	-0.0015	-7.79717	0.01377	-0.00048	-7.79717	0.03775	-0.00038
-7.55398	0.12682	-0.00851	-7.82633	0.00236	-0.00107	-7.82633	0.00613	-0.00164	-7.79017	0.01515	-0.00074	-7.79017	0.03785	-0.00056
-7.54798	0.113	-0.0088	-7.82033	0.00236	-0.00109	-7.82033	0.00627	-0.00176	-7.78417	0.01614	-0.00111	-7.78417	0.03812	-0.00088
-7.54098	0.09962	-0.00878	-7.81333	0.00232	-0.0011	-7.81333	0.00628	-0.00186	-7.77717	0.01662	-0.00161	-7.77717	0.03801	-0.00136
-7.53398	0.0875	-0.00846	-7.80633	0.00222	-0.0011	-7.80633	0.00615	-0.00195	-7.77017	0.01653	-0.00226	-7.77017	0.03712	-0.00207
-7.52798	0.07736	-0.00786	-7.80033	0.00208	-0.00107	-7.80033	0.00587	-0.00201	-7.76417	0.01588	-0.00307	-7.76417	0.03529	-0.00305
-7.52098	0.06946	-0.00705	-7.79333	0.0019	-0.00104	-7.79333	0.00547	-0.00204	-7.75717	0.01473	-0.00401	-7.75717	0.03255	-0.00438
-7.51398	0.06363	-0.00611	-7.78633	0.00169	-0.00099	-7.78633	0.00496	-0.00206	-7.75017	0.0132	-0.00507	-7.75017	0.02905	-0.00609
-7.50798	0.05944	-0.00511	-7.78033	0.00147	-0.00094	-7.78033	0.00438	-0.00205	-7.74417	0.01144	-0.0062	-7.74417	0.02509	-0.00823
-7.50098	0.05627	-0.00412	-7.77333	0.00125	-0.00088	-7.77333	0.00377	-0.00201	-7.73717	0.00959	-0.00732	-7.73717	0.02096	-0.01079
-7.49398	0.05347	-0.00321	-7.76633	0.00104	-0.00081	-7.76633	0.00319	-0.00196	-7.73017	0.00782	-0.00834	-7.73017	0.01698	-0.01373
-7.48798	0.05051	-0.00241	-7.76033	0.00086	-0.00075	-7.76033	0.00267	-0.0019	-7.72417	0.00624	-0.0092	-7.72417	0.01336	-0.01696
-7.48098	0.04701	-0.00175	-7.75333	0.00073	-0.00068	-7.75333	0.00227	-0.00182	-7.71717	0.00493	-0.0098	-7.71717	0.01029	-0.02033
-7.47398	0.04282	-0.00122	-7.74633	0.00066	-0.00062	-7.74633	0.00203	-0.00175	-7.71017	0.00397	-0.01009	-7.71017	0.00786	-0.02365
-7.46798	0.03799	-0.00083	-7.74033	0.00064	-0.00057	-7.74033	0.00196	-0.00168	-7.70417	0.00337	-0.01005	-7.70417	0.0061	-0.02671
-7.46098	0.03273	-0.00054	-7.73333	0.0007	-0.00053	-7.73333	0.0021	-0.00162	-7.69717	0.00313	-0.00969	-7.69717	0.00497	-0.02928
-7.45398	0.02731	-0.00034	-7.72633	0.00083	-0.0005	-7.72633	0.00246	-0.00158	-7.69017	0.00326	-0.00904	-7.69017	0.00442	-0.03119
-7.44798	0.02205	-0.00021	-7.72033	0.00104	-0.00047	-7.72033	0.00304	-0.00157	-7.68417	0.00372	-0.00816	-7.68417	0.00436	-0.03225
-7.44098	0.01721	-0.00012	-7.71333	0.00132	-0.00046	-7.71333	0.00384	-0.00159	-7.67717	0.0045	-0.00714	-7.67717	0.0047	-0.03239
-7.43398	0.01298	-7e-05	-7.70633	0.00166	-0.00046	-7.70633	0.00482	-0.00164	-7.67017	0.00556	-0.00606	-7.67017	0.00536	-0.03161
-7.42798	0.00945	-4e-05	-7.70033	0.00203	-0.00047	-7.70033	0.00594	-0.00172	-7.66417	0.00686	-0.00498	-7.66417	0.00626	-0.02996
-7.42098	0.00664	-2e-05	-7.69333	0.00243	-0.00048	-7.69333	0.00712	-0.00182	-7.65717	0.00835	-0.00398	-7.65717	0.00733	-0.0276
-7.41398	0.00451	-1e-05	-7.68633	0.00281	-0.00051	-7.68633	0.00828	-0.00194	-7.65017	0.00997	-0.00309	-7.65017	0.00852	-0.02469
-7.40798	0.00295	0	-7.68033	0.00314	-0.00054	-7.68033	0.00931	-0.00206	-7.64417	0.01165	-0.00233	-7.64417	0.00978	-0.02148
-7.40098	0.00187	0	-7.67333	0.0034	-0.00058	-7.67333	0.01013	-0.00218	-7.63717	0.0133	-0.00171	-7.63717	0.01108	-0.01815
-7.39398	0.00114	0	-7.66633	0.00356	-0.00062	-7.66633	0.01067	-0.00228	-7.63017	0.01482	-0.00123	-7.63017	0.0124	-0.0149
-7.38798	0.00067	0	-7.66033	0.0036	-0.00065	-7.66033	0.01086	-0.00234	-7.62417	0.01611	-0.00086	-7.62417	0.0137	-0.01189
-7.38098	0.00038	0	-7.65333	0.00352	-0.00069	-7.65333	0.01069	-0.00236	-7.61717	0.01709	-0.00059	-7.61717	0.01497	-0.00921
-7.37398	0.00021	0	-7.64633	0.00332	-0.00072	-7.64633	0.01018	-0.00233	-7.61017	0.01769	-0.00039	-7.61017	0.01618	-0.00695
-7.36798	0.00011	0	-7.64033	0.00303	-0.00075	-7.64033	0.00937	-0.00224	-7.60417	0.01787	-0.00026	-7.60417	0.01733	-0.0051
-7.36098	6e-05	0	-7.63333	0.00268	-0.00076	-7.63333	0.00836	-0.00211	-7.59717	0.01763	-0.00017	-7.59717	0.01838	-0.00366
-7.35398	4e-05	0	-7.62633	0.00228	-0.00077	-7.62633	0.00723	-0.00194	-7.59017	0.01701	-0.00011	-7.59017	0.01937	-0.00259
-7.34798	4e-05	0	-7.62033	0.00188	-0.00077	-7.62033	0.0061	-0.00175	-7.58417	0.01606	-8e-05	-7.58417	0.02031	-0.00183
-7.34098	7e-05	0	-7.61333	0.0015	-0.00077	-7.61333	0.00506	-0.00154	-7.57717	0.0149	-6e-05	-7.57717	0.02123	-0.00134
-7.33398	0.00013	0	-7.60633	0.00116	-0.00076	-7.60633	0.00423	-0.00134	-7.57017	0.01359	-6e-05	-7.57017	0.02223	-0.00106
-7.32798	0.00025	0	-7.60033	0.00087	-0.00074	-7.60033	0.00373	-0.00116	-7.56417	0.01225	-6e-05	-7.56417	0.02334	-0.00093
-7.32098	0.00046	0	-7.59333	0.00063	-0.00072	-7.59333	0.00369	-0.001	-7.55717	0.01095	-7e-05	-7.55717	0.02464	-0.00092
-7.31398	0.00082	0	-7.58633	0.00045	-0.00069	-7.58633	0.0043	-0.00085	-7.55017	0.00975	-8e-05	-7.55017	0.02616	-0.00098
-7.30798	0.00142	0	-7.58033	0.00031	-0.00066	-7.58033	0.00579	-0.00074	-7.54417	0.00868	-0.0001	-7.54417	0.02788	-0.00109
-7.30098	0.00238	0	-7.57333	0.00023	-0.00062	-7.57333	0.00849	-0.00064	-7.53717	0.00776	-0.00011	-7.53717	0.02975	-0.00122
-7.29398	0.00384	0	-7.56633	0.00018	-0.00058	-7.56633	0.01279	-0.00055	-7.53017	0.00698	-0.00013	-7.53017	0.03167	-0.00133
-7.28798	0.006	0	-7.56033	0.00016	-0.00053	-7.56033	0.01912	-0.00048	-7.52417	0.00633	-0.00014	-7.52417	0.03349	-0.00143
-7.28098	0.00906	0	-7.55333	0.00017	-0.00047	-7.55333	0.02795	-0.00042	-7.51717	0.00581	-0.00014	-7.51717	0.03508	-0.00148
-7.27398	0.01325	0	-7.54633	0.0002	-0.00042	-7.54633	0.03968	-0.00036	-7.51017	0.0054	-0.00014	-7.51017	0.03632	-0.00149
-7.26798	0.01875	0	-7.54033	0.00026	-0.00037	-7.54033	0.05454	-0.00032	-7.50417	0.00511	-0.00014	-7.50417	0.03714	-0.00145
-7.26098	0.02575	0	-7.53333	0.00033	-0.00033	-7.53333	0.07253	-0.00029	-7.49717	0.00494	-0.00013	-7.49717	0.0375	-0.00136
-7.25398	0.03432	0	-7.52633	0.00042	-0.00031	-7.52633	0.09327	-0.00028	-7.49017	0.0049	-0.00012	-7.49017	0.03748	-0.00125
-7.24798	0.04446	0	-7.52033	0.00052	-0.0003	-7.52033	0.11598	-0.00028	-7.48417	0.00501	-0.0001	-7.48417	0.03718	-0.00114
-7.24098	0.05607	0	-7.51333	0.00062	-0.00032	-7.51333	0.13936	-0.00031	-7.47717	0.00529	-9e-05	-7.47717	0.03675	-0.00103
-7.23398	0.06896	0	-7.50633	0.00072	-0.00036	-7.50633	0.16202	-0.00037	-7.47017	0.00575	-7e-05	-7.47017	0.03637	-0.00097
-7.22798	0.08284	0	-7.50033	0.0008	-0.00042	-7.50033	0.18211	-0.00046	-7.46417	0.00637	-6e-05	-7.46417	0.03618	-0.00097
-7.22098	0.09739	0	-7.49333	0.00087	-0.0005	-7.49333	0.198	-0.00057	-7.45717	0.00715	-4e-05	-7.45717	0.03625	-0.00106
-7.21398	0.11227	0	-7.48633	0.00092	-0.0006	-7.48633	0.20815	-0.00071	-7.45017	0.00805	-4e-05	-7.45017	0.03662	-0.00128
-7.20798	0.12703	0	-7.48033	0.00093	-0.00071	-7.48033	0.21173	-0.00086	-7.44417	0.00901	-3e-05	-7.44417	0.03724	-0.00164
-7.20098	0.14128	0	-7.47333	0.00092	-0.00082	-7.47333	0.20834	-0.00103	-7.43717	0.00999	-3e-05	-7.43717	0.03799	-0.00217
-7.19398	0.15449	0	-7.46633	0.00087	-0.00092	-7.46633	0.19859	-0.00119	-7.43017	0.01093	-3e-05	-7.43017	0.03874	-0.00286
-7.18798	0.16615	0	-7.46033	0.00081	-0.00101	-7.46033	0.1833	-0.00134	-7.42417	0.01177	-3e-05	-7.42417	0.03934	-0.00372
-7.18098	0.17561	0	-7.45333	0.00073	-0.00108	-7.45333	0.16432	-0.00147	-7.41717	0.01251	-3e-05	-7.41717	0.0397	-0.00472
-7.17398	0.18228	0	-7.44633	0.00064	-0.00112	-7.44633	0.14349	-0.00157	-7.41017	0.01315	-4e-05	-7.41017	0.0398	-0.00583
-7.16798	0.1857	0	-7.44033	0.00056	-0.00112	-7.44033	0.12286	-0.00162	-7.40417	0.0137	-6e-05	-7.40417	0.0397	-0.00701
-7.16098	0.18552	0	-7.43333	0.0005	-0.0011	-7.43333	0.10446	-0.00162	-7.39717	0.01423	-8e-05	-7.39717	0.03951	-0.0082
-7.15398	0.18163	0	-7.42633	0.00047	-0.00104	-7.42633	0.09021	-0.00157	-7.39017	0.01478	-0.0001	-7.39017	0.03939	-0.00939
-7.14798	0.17437	0	-7.42033	0.00048	-0.00096	-7.42033	0.08158	-0.00148	-7.38417	0.01539	-0.00015	-7.38417	0.03952	-0.01059
-7.14098	0.16439	0	-7.41333	0.00053	-0.00086	-7.41333	0.07982	-0.00135	-7.37717	0.01608	-0.00021	-7.37717	0.04	-0.01182
-7.13398	0.15254	0	-7.40633	0.00064	-0.00075	-7.40633	0.08578	-0.0012	-7.37017	0.01687	-0.00029	-7.37017	0.04088	-0.0132
-7.12798	0.1397	0	-7.40033	0.00081	-0.00063	-7.40033	0.09991	-0.00103	-7.36417	0.01768	-0.00042	-7.36417	0.0421	-0.01487
-7.12098	0.12694	0	-7.39333	0.00103	-0.00052	-7.39333	0.12219	-0.00086	-7.35717	0.01846	-0.00059	-7.35717	0.04349	-0.01699
-7.11398	0.11522	0	-7.38633	0.00132	-0.00041	-7.38633	0.15216	-0.0007	-7.35017	0.01911	-0.0008	-7.35017	0.04482	-0.01974
-7.10798	0.10532	0	-7.38033	0.00165	-0.00032	-7.38033	0.18855	-0.00055	-7.34417	0.01953	-0.00107	-7.34417	0.04581	-0.02324
-7.10098	0.09763	0	-7.37333	0.00202	-0.00024	-7.37333	0.22974	-0.00042	-7.33717	0.01966	-0.00139	-7.33717	0.04624	-0.0275
-7.09398	0.09244	0	-7.36633	0.0024	-0.00017	-7.36633	0.27319	-0.00031	-7.33017	0.01942	-0.00175	-7.33017	0.04591	-0.03246
-7.08798	0.08985	0	-7.36033	0.00277	-0.00012	-7.36033	0.31613	-0.00022	-7.32417	0.01883	-0.00214	-7.32417	0.0448	-0.03784
-7.08098	0.08978	0	-7.35333	0.00311	-8e-05	-7.35333	0.35562	-0.00015	-7.31717	0.01793	-0.00252	-7.31717	0.04298	-0.04331
-7.07398	0.09205	0	-7.34633	0.0034	-6e-05	-7.34633	0.38871	-0.0001	-7.31017	0.0168	-0.00286	-7.31017	0.04069	-0.04838
-7.06798	0.09641	0	-7.34033	0.00361	-4e-05	-7.34033	0.41294	-7e-05	-7.30417	0.01555	-0.00315	-7.30417	0.03824	-0.05256
-7.06098	0.1025	0	-7.33333	0.00373	-2e-05	-7.33333	0.42649	-4e-05	-7.29717	0.01429	-0.00334	-7.29717	0.036	-0.0554
-7.05398	0.10995	0	-7.32633	0.00376	-1e-05	-7.32633	0.42844	-3e-05	-7.29017	0.01311	-0.00343	-7.29017	0.03431	-0.05656
-7.04798	0.11819	0	-7.32033	0.00372	-1e-05	-7.32033	0.41897	-2e-05	-7.28417	0.01208	-0.00339	-7.28417	0.03343	-0.05591
-7.04098	0.12675	0	-7.31333	0.00362	0	-7.31333	0.39912	-1e-05	-7.27717	0.01125	-0.00324	-7.27717	0.03348	-0.05355
-7.03398	0.13514	0	-7.30633	0.00348	0	-7.30633	0.37081	0	-7.27017	0.0106	-0.003	-7.27017	0.03444	-0.04975
-7.02798	0.14295	0	-7.30033	0.00336	0	-7.30033	0.33648	0	-7.26417	0.01013	-0.00268	-7.26417	0.03618	-0.04501
-7.02098	0.14987	0	-7.29333	0.00328	0	-7.29333	0.29888	0	-7.25717	0.0098	-0.00232	-7.25717	0.03841	-0.03992
-7.01398	0.15576	0	-7.28633	0.0033	0	-7.28633	0.26075	0	-7.25017	0.00958	-0.00196	-7.25017	0.04082	-0.03512
-7.00798	0.16062	0	-7.28033	0.00343	0	-7.28033	0.22454	0	-7.24417	0.00946	-0.00163	-7.24417	0.04312	-0.03125
-7.00098	0.1649	0	-7.27333	0.00372	0	-7.27333	0.19217	0	-7.23717	0.00944	-0.00134	-7.23717	0.04509	-0.02879
-6.99398	0.16889	0	-7.26633	0.00416	0	-7.26633	0.16488	0	-7.23017	0.00952	-0.00112	-7.23017	0.04665	-0.02815
-6.98798	0.17302	0	-7.26033	0.00474	0	-7.26033	0.14327	0	-7.22417	0.00973	-0.00098	-7.22417	0.04788	-0.02951
-6.98098	0.17788	0	-7.25333	0.00544	0	-7.25333	0.12715	0	-7.21717	0.01009	-0.00091	-7.21717	0.04898	-0.03288
-6.97398	0.1838	0	-7.24633	0.0062	0	-7.24633	0.11582	0	-7.21017	0.01062	-0.00092	-7.21017	0.05026	-0.03805
-6.96798	0.19099	0	-7.24033	0.00697	0	-7.24033	0.10817	0	-7.20417	0.01131	-0.00099	-7.20417	0.05208	-0.04463
-6.96098	0.19947	0	-7.23333	0.00767	0	-7.23333	0.10289	0	-7.19717	0.01212	-0.0011	-7.19717	0.05478	-0.05209
-6.95398	0.20913	0	-7.22633	0.00825	0	-7.22633	0.09869	0	-7.19017	0.01301	-0.00125	-7.19017	0.05857	-0.05983
-6.94798	0.21981	0	-7.22033	0.00866	0	-7.22033	0.09454	0	-7.18417	0.01393	-0.00142	-7.18417	0.06354	-0.06721
-6.94098	0.23095	0	-7.21333	0.00888	0	-7.21333	0.08974	0	-7.17717	0.01478	-0.0016	-7.17717	0.06961	-0.07372
-6.93398	0.24221	0	-7.20633	0.00894	0	-7.20633	0.08401	0	-7.17017	0.01552	-0.00178	-7.17017	0.07654	-0.07904
-6.92798	0.25295	0	-7.20033	0.00888	0	-7.20033	0.07747	0	-7.16417	0.01609	-0.00194	-7.16417	0.08394	-0.08309
-6.92098	0.26252	0	-7.19333	0.00883	0	-7.19333	0.07058	0	-7.15717	0.01648	-0.0021	-7.15717	0.09137	-0.08615
-6.91398	0.27045	0	-7.18633	0.00893	0	-7.18633	0.06405	0	-7.15017	0.01669	-0.00224	-7.15017	0.09844	-0.08874
-6.90798	0.27591	0	-7.18033	0.00937	0	-7.18033	0.05872	0	-7.14417	0.0167	-0.00238	-7.14417	0.10482	-0.09163
-6.90098	0.27866	0	-7.17333	0.01036	0	-7.17333	0.05539	0	-7.13717	0.01655	-0.00252	-7.13717	0.11037	-0.09563
-6.89398	0.27841	0	-7.16633	0.01215	0	-7.16633	0.05479	0	-7.13017	0.01626	-0.00266	-7.13017	0.11528	-0.10147
-6.88798	0.27525	0	-7.16033	0.01499	0	-7.16033	0.05746	0	-7.12417	0.01585	-0.0028	-7.12417	0.11986	-0.10965
-6.88098	0.26973	0	-7.15333	0.0191	0	-7.15333	0.06366	0	-7.11717	0.01535	-0.00296	-7.11717	0.12454	-0.12012
-6.87398	0.26267	0	-7.14633	0.02469	0	-7.14633	0.07343	0	-7.11017	0.01478	-0.00311	-7.11017	0.13006	-0.13271
-6.86798	0.2549	0	-7.14033	0.03191	0	-7.14033	0.0865	0	-7.10417	0.01414	-0.00325	-7.10417	0.13698	-0.14619
-6.86098	0.2472	0	-7.13333	0.04083	0	-7.13333	0.10234	0	-7.09717	0.01348	-0.00337	-7.09717	0.14575	-0.1595
-6.85398	0.24012	0	-7.12633	0.05136	0	-7.12633	0.12011	0	-7.09017	0.01284	-0.00345	-7.09017	0.15642	-0.17111
-6.84798	0.23368	0	-7.12033	0.0633	0	-7.12033	0.13899	0	-7.08417	0.01226	-0.00348	-7.08417	0.16872	-0.17945
-6.84098	0.22777	0	-7.11333	0.07623	0	-7.11333	0.15779	0	-7.07717	0.01176	-0.00345	-7.07717	0.18215	-0.18349
-6.83398	0.22138	0	-7.10633	0.08957	0	-7.10633	0.17538	0	-7.07017	0.0114	-0.00335	-7.07017	0.1959	-0.18252
-6.82798	0.21389	0	-7.10033	0.10262	0	-7.10033	0.19068	-1e-05	-7.06417	0.01119	-0.00319	-7.06417	0.20907	-0.17664
-6.82098	0.20443	0	-7.09333	0.11443	-1e-05	-7.09333	0.20267	-2e-05	-7.05717	0.01114	-0.003	-7.05717	0.22084	-0.16648
-6.81398	0.19249	0	-7.08633	0.12414	-1e-05	-7.08633	0.21045	-3e-05	-7.05017	0.01123	-0.00279	-7.05017	0.23059	-0.15328
-6.80798	0.17811	0	-7.08033	0.13094	-2e-05	-7.08033	0.2134	-6e-05	-7.04417	0.01143	-0.00259	-7.04417	0.23831	-0.1388
-6.80098	0.16158	0	-7.07333	0.13432	-4e-05	-7.07333	0.21134	-0.0001	-7.03717	0.01171	-0.00244	-7.03717	0.24388	-0.1246
-6.79398	0.14394	0	-7.06633	0.1338	-7e-05	-7.06633	0.20435	-0.00018	-7.03017	0.01198	-0.00236	-7.03017	0.24781	-0.11234
-6.78798	0.12624	0	-7.06033	0.12967	-0.00012	-7.06033	0.19304	-0.00031	-7.02417	0.01221	-0.00236	-7.02417	0.25055	-0.10307
-6.78098	0.10963	0	-7.05333	0.12235	-0.00018	-7.05333	0.17841	-0.0005	-7.01717	0.01234	-0.00246	-7.01717	0.25218	-0.09756
-6.77398	0.09498	0	-7.04633	0.11252	-0.00028	-7.04633	0.16158	-0.0008	-7.01017	0.01232	-0.00266	-7.01017	0.25275	-0.09579
-6.76798	0.08318	0	-7.04033	0.1012	-0.00041	-7.04033	0.14405	-0.00123	-7.00417	0.01214	-0.00293	-7.00417	0.25199	-0.09732
-6.76098	0.07453	0	-7.03333	0.08968	-0.00058	-7.03333	0.12713	-0.00183	-6.99717	0.01186	-0.00326	-6.99717	0.24923	-0.10134
-6.75398	0.06907	0	-7.02633	0.07891	-0.00081	-7.02633	0.11225	-0.00263	-6.99017	0.01148	-0.00364	-6.99017	0.24363	-0.10683
-6.74798	0.06652	0	-7.02033	0.0698	-0.00108	-7.02033	0.1005	-0.00367	-6.98417	0.01114	-0.00404	-6.98417	0.23476	-0.11292
-6.74098	0.06642	0	-7.01333	0.06299	-0.00142	-7.01333	0.0924	-0.00496	-6.97717	0.01095	-0.00447	-6.97717	0.22239	-0.11883
-6.73398	0.06821	0	-7.00633	0.05874	-0.0018	-7.00633	0.08818	-0.00649	-6.97017	0.01104	-0.00491	-6.97017	0.20648	-0.12405
-6.72798	0.07136	0	-7.00033	0.05703	-0.00222	-7.00033	0.0876	-0.00822	-6.96417	0.01155	-0.00538	-6.96417	0.18778	-0.12849
-6.72098	0.07538	0	-6.99333	0.05753	-0.00266	-6.99333	0.09	-0.0101	-6.95717	0.01262	-0.00589	-6.95717	0.16727	-0.13234
-6.71398	0.08	0	-6.98633	0.05973	-0.0031	-6.98633	0.09446	-0.01202	-6.95017	0.01429	-0.00644	-6.95017	0.14626	-0.136
-6.70798	0.08503	0	-6.98033	0.06299	-0.00352	-6.98033	0.09993	-0.01386	-6.94417	0.01659	-0.00704	-6.94417	0.12593	-0.13954
-6.70098	0.09043	-1e-05	-6.97333	0.06667	-0.00389	-6.97333	0.10535	-0.01549	-6.93717	0.01945	-0.00765	-6.93717	0.10745	-0.14312
-6.69398	0.09622	-2e-05	-6.96633	0.07021	-0.00419	-6.96633	0.10974	-0.01679	-6.93017	0.02271	-0.00824	-6.93017	0.09144	-0.14659
-6.68798	0.10241	-4e-05	-6.96033	0.07315	-0.0044	-6.96033	0.1124	-0.01765	-6.92417	0.02614	-0.00875	-6.92417	0.07845	-0.14948
-6.68098	0.10896	-8e-05	-6.95333	0.07522	-0.0045	-6.95333	0.11301	-0.01801	-6.91717	0.02949	-0.00915	-6.91717	0.06859	-0.15133
-6.67398	0.11567	-0.00015	-6.94633	0.0763	-0.0045	-6.94633	0.11135	-0.01789	-6.91017	0.03245	-0.00936	-6.91017	0.06173	-0.15149
-6.66798	0.12216	-0.0003	-6.94033	0.07642	-0.00439	-6.94033	0.10754	-0.01731	-6.90417	0.03479	-0.00936	-6.90417	0.05759	-0.14954
-6.66098	0.12807	-0.00055	-6.93333	0.07576	-0.00419	-6.93333	0.10212	-0.01643	-6.89717	0.03632	-0.00915	-6.89717	0.05581	-0.14516
-6.65398	0.13295	-0.00097	-6.92633	0.07451	-0.00394	-6.92633	0.09542	-0.0154	-6.89017	0.03697	-0.00873	-6.89017	0.05607	-0.13868
-6.64798	0.13633	-0.00167	-6.92033	0.07296	-0.00366	-6.92033	0.08801	-0.01447	-6.88417	0.03677	-0.00814	-6.88417	0.05804	-0.13034
-6.64098	0.13779	-0.00278	-6.91333	0.07134	-0.00339	-6.91333	0.08038	-0.01386	-6.87717	0.03588	-0.00743	-6.87717	0.06148	-0.12099
-6.63398	0.13736	-0.00445	-6.90633	0.06985	-0.00317	-6.90633	0.07293	-0.01382	-6.87017	0.03453	-0.00668	-6.87017	0.06616	-0.11108
-6.62798	0.13477	-0.00689	-6.90033	0.06862	-0.00304	-6.90033	0.06596	-0.01459	-6.86417	0.03299	-0.00592	-6.86417	0.07192	-0.1014
-6.62098	0.13043	-0.01028	-6.89333	0.06766	-0.00304	-6.89333	0.05965	-0.01633	-6.85717	0.03152	-0.0052	-6.85717	0.07866	-0.0923
-6.61398	0.12464	-0.01481	-6.88633	0.06691	-0.00317	-6.88633	0.05403	-0.01918	-6.85017	0.03037	-0.00455	-6.85017	0.08631	-0.08405
-6.60798	0.11759	-0.02059	-6.88033	0.06624	-0.00345	-6.88033	0.04909	-0.02312	-6.84417	0.02975	-0.00397	-6.84417	0.09486	-0.07675
-6.60098	0.10979	-0.02763	-6.87333	0.06539	-0.00387	-6.87333	0.04471	-0.02811	-6.83717	0.0298	-0.00348	-6.83717	0.10441	-0.07044
-6.59398	0.10157	-0.0358	-6.86633	0.06412	-0.00441	-6.86633	0.04074	-0.03394	-6.83017	0.03062	-0.00306	-6.83017	0.1151	-0.06516
-6.58798	0.09323	-0.04478	-6.86033	0.06219	-0.00504	-6.86033	0.03706	-0.04034	-6.82417	0.03227	-0.00272	-6.82417	0.12705	-0.06113
-6.58098	0.08507	-0.05406	-6.85333	0.05939	-0.0057	-6.85333	0.0335	-0.04697	-6.81717	0.03481	-0.00245	-6.81717	0.14035	-0.05875
-6.57398	0.07735	-0.06303	-6.84633	0.05564	-0.00637	-6.84633	0.02998	-0.05344	-6.81017	0.03828	-0.00226	-6.81017	0.15527	-0.0586
-6.56798	0.07036	-0.07097	-6.84033	0.05097	-0.00697	-6.84033	0.02645	-0.05936	-6.80417	0.04266	-0.00216	-6.80417	0.17167	-0.06133
-6.56098	0.06442	-0.07723	-6.83333	0.04554	-0.00746	-6.83333	0.02292	-0.0644	-6.79717	0.04788	-0.00218	-6.79717	0.18947	-0.06767
-6.55398	0.05983	-0.08128	-6.82633	0.03957	-0.00782	-6.82633	0.01945	-0.06833	-6.79017	0.05379	-0.00233	-6.79017	0.2084	-0.07811
-6.54798	0.05691	-0.08285	-6.82033	0.0334	-0.00801	-6.82033	0.01612	-0.07097	-6.78417	0.0601	-0.00261	-6.78417	0.22802	-0.09284
-6.54098	0.0559	-0.08198	-6.81333	0.02734	-0.00802	-6.81333	0.01302	-0.07224	-6.77717	0.06645	-0.00302	-6.77717	0.24768	-0.11167
-6.53398	0.05695	-0.07906	-6.80633	0.0217	-0.00785	-6.80633	0.01027	-0.07216	-6.77017	0.07232	-0.00356	-6.77017	0.26659	-0.13362
-6.52798	0.06009	-0.07472	-6.80033	0.01668	-0.00752	-6.80033	0.00794	-0.0708	-6.76417	0.0772	-0.00418	-6.76417	0.28385	-0.15756
-6.52098	0.06519	-0.06982	-6.79333	0.01244	-0.00705	-6.79333	0.00609	-0.06828	-6.75717	0.08056	-0.00487	-6.75717	0.29845	-0.18163
-6.51398	0.07197	-0.06525	-6.78633	0.00902	-0.00647	-6.78633	0.00476	-0.06476	-6.75017	0.082	-0.00557	-6.75017	0.3095	-0.20377
-6.50798	0.08004	-0.06185	-6.78033	0.00642	-0.00583	-6.78033	0.004	-0.06047	-6.74417	0.08127	-0.00625	-6.74417	0.31634	-0.22203
-6.50098	0.08899	-0.0602	-6.77333	0.00458	-0.00517	-6.77333	0.00382	-0.05565	-6.73717	0.07835	-0.00685	-6.73717	0.31842	-0.23485
-6.49398	0.0984	-0.06062	-6.76633	0.00343	-0.00454	-6.76633	0.00431	-0.05062	-6.73017	0.07344	-0.00735	-6.73017	0.31554	-0.2409
-6.48798	0.10795	-0.06306	-6.76033	0.00289	-0.00398	-6.76033	0.00556	-0.04575	-6.72417	0.06693	-0.00771	-6.72417	0.30802	-0.23997
-6.48098	0.11736	-0.06718	-6.75333	0.00292	-0.00352	-6.75333	0.0077	-0.04147	-6.71717	0.05936	-0.00793	-6.71717	0.2962	-0.23217
-6.47398	0.12662	-0.07236	-6.74633	0.00349	-0.00321	-6.74633	0.01091	-0.03826	-6.71017	0.05131	-0.00798	-6.71017	0.28094	-0.21844
-6.46798	0.13564	-0.07794	-6.74033	0.00463	-0.00307	-6.74033	0.01545	-0.03659	-6.70417	0.04331	-0.00789	-6.70417	0.26289	-0.20012
-6.46098	0.14421	-0.08321	-6.73333	0.00637	-0.00309	-6.73333	0.02158	-0.03697	-6.69717	0.0358	-0.00764	-6.69717	0.24291	-0.17887
-6.45398	0.1524	-0.08768	-6.72633	0.00878	-0.00328	-6.72633	0.02961	-0.03989	-6.69017	0.02912	-0.00725	-6.69017	0.22176	-0.15624
-6.44798	0.15988	-0.09112	-6.72033	0.01189	-0.00363	-6.72033	0.03983	-0.04585	-6.68417	0.02341	-0.00674	-6.68417	0.19991	-0.13367
-6.44098	0.16669	-0.09362	-6.71333	0.01574	-0.0041	-6.71333	0.05248	-0.0553	-6.67717	0.01874	-0.00614	-6.67717	0.17799	-0.11208
-6.43398	0.17235	-0.09559	-6.70633	0.02032	-0.00466	-6.70633	0.06774	-0.06861	-6.67017	0.01504	-0.00546	-6.67017	0.15635	-0.09234
-6.42798	0.17698	-0.09761	-6.70033	0.02556	-0.00528	-6.70033	0.0856	-0.08607	-6.66417	0.01223	-0.00474	-6.66417	0.13545	-0.07488
-6.42098	0.18071	-0.10039	-6.69333	0.03128	-0.00591	-6.69333	0.10579	-0.10774	-6.65717	0.01021	-0.00401	-6.65717	0.1157	-0.05986
-6.41398	0.18387	-0.10453	-6.68633	0.03729	-0.00651	-6.68633	0.12776	-0.13354	-6.65017	0.00889	-0.00331	-6.65017	0.09752	-0.04725
-6.40798	0.18713	-0.11045	-6.68033	0.04327	-0.00706	-6.68033	0.15074	-0.16263	-6.64417	0.0082	-0.00266	-6.64417	0.08133	-0.03691
-6.40098	0.19129	-0.11841	-6.67333	0.04892	-0.00754	-6.67333	0.1735	-0.1941	-6.63717	0.00812	-0.00208	-6.63717	0.06746	-0.02862
-6.39398	0.19745	-0.12806	-6.66633	0.0539	-0.00794	-6.66633	0.19474	-0.22646	-6.63017	0.00863	-0.00159	-6.63017	0.05611	-0.02214
-6.38798	0.20617	-0.1391	-6.66033	0.05791	-0.00825	-6.66033	0.21292	-0.2578	-6.62417	0.00973	-0.00119	-6.62417	0.04737	-0.01721
-6.38098	0.218	-0.15099	-6.65333	0.06073	-0.00849	-6.65333	0.22673	-0.28581	-6.61717	0.0114	-0.00088	-6.61717	0.04112	-0.01359
-6.37398	0.23261	-0.16314	-6.64633	0.06222	-0.00868	-6.64633	0.23506	-0.3087	-6.61017	0.01358	-0.00066	-6.61017	0.03715	-0.01107
-6.36798	0.24937	-0.17484	-6.64033	0.06236	-0.00885	-6.64033	0.23719	-0.32477	-6.60417	0.01624	-0.0005	-6.60417	0.0351	-0.00943
-6.36098	0.26682	-0.18606	-6.63333	0.06124	-0.00901	-6.63333	0.2329	-0.33323	-6.59717	0.01925	-0.0004	-6.59717	0.03456	-0.00851
-6.35398	0.28322	-0.19646	-6.62633	0.05904	-0.00921	-6.62633	0.22271	-0.33418	-6.59017	0.02251	-0.00034	-6.59017	0.0351	-0.00814
-6.34798	0.29638	-0.20621	-6.62033	0.056	-0.00947	-6.62033	0.20741	-0.32892	-6.58417	0.02585	-0.00032	-6.58417	0.03634	-0.00816
-6.34098	0.30492	-0.21561	-6.61333	0.05239	-0.00983	-6.61333	0.18832	-0.31978	-6.57717	0.02915	-0.00031	-6.57717	0.03794	-0.00843
-6.33398	0.30747	-0.22482	-6.60633	0.04849	-0.01031	-6.60633	0.16695	-0.30994	-6.57017	0.03227	-0.00032	-6.57017	0.03966	-0.0088
-6.32798	0.30394	-0.23412	-6.60033	0.04454	-0.01092	-6.60033	0.14463	-0.30281	-6.56417	0.03509	-0.00033	-6.56417	0.04128	-0.00916
-6.32098	0.29523	-0.24347	-6.59333	0.04076	-0.01169	-6.59333	0.12277	-0.30171	-6.55717	0.03754	-0.00034	-6.55717	0.04267	-0.00938
-6.31398	0.28326	-0.25265	-6.58633	0.0373	-0.01259	-6.58633	0.10249	-0.30943	-6.55017	0.03957	-0.00034	-6.55017	0.04372	-0.00939
-6.30798	0.27045	-0.26086	-6.58033	0.03427	-0.01364	-6.58033	0.08459	-0.32768	-6.54417	0.04117	-0.00033	-6.54417	0.04435	-0.00914
-6.30098	0.25991	-0.26731	-6.57333	0.03175	-0.01479	-6.57333	0.06962	-0.35695	-6.53717	0.04237	-0.00031	-6.53717	0.04451	-0.00864
-6.29398	0.25414	-0.27098	-6.56633	0.02984	-0.01601	-6.56633	0.05786	-0.39626	-6.53017	0.04322	-0.00029	-6.53017	0.04414	-0.0079
-6.28798	0.25513	-0.27085	-6.56033	0.02858	-0.01723	-6.56033	0.04938	-0.44339	-6.52417	0.04373	-0.00026	-6.52417	0.04326	-0.00699
-6.28098	0.26387	-0.26625	-6.55333	0.02803	-0.01839	-6.55333	0.04417	-0.49495	-6.51717	0.04397	-0.00022	-6.51717	0.04188	-0.00598
-6.27398	0.27993	-0.2567	-6.54633	0.0283	-0.0194	-6.54633	0.04208	-0.54693	-6.51017	0.04393	-0.00018	-6.51017	0.04009	-0.00494
-6.26798	0.30145	-0.24219	-6.54033	0.02943	-0.02018	-6.54033	0.04297	-0.59482	-6.50417	0.04358	-0.00014	-6.50417	0.038	-0.00394
-6.26098	0.32587	-0.22343	-6.53333	0.03148	-0.02068	-6.53333	0.04666	-0.6345	-6.49717	0.04287	-0.00011	-6.49717	0.03575	-0.00303
-6.25398	0.34994	-0.20143	-6.52633	0.03449	-0.02082	-6.52633	0.05297	-0.66196	-6.49017	0.04174	-8e-05	-6.49017	0.0335	-0.00226
-6.24798	0.3702	-0.17748	-6.52033	0.03845	-0.02057	-6.52033	0.0617	-0.67458	-6.48417	0.04015	-6e-05	-6.48417	0.03138	-0.00162
-6.24098	0.38359	-0.15291	-6.51333	0.0433	-0.01992	-6.51333	0.07265	-0.67055	-6.47717	0.03807	-4e-05	-6.47717	0.02952	-0.00112
-6.23398	0.3883	-0.12935	-6.50633	0.04896	-0.01887	-6.50633	0.08562	-0.64955	-6.47017	0.03555	-3e-05	-6.47017	0.028	-0.00075
-6.22798	0.38333	-0.10781	-6.50033	0.05531	-0.01749	-6.50033	0.1004	-0.61279	-6.46417	0.03268	-2e-05	-6.46417	0.02687	-0.00048
-6.22098	0.36908	-0.08904	-6.49333	0.06217	-0.01581	-6.49333	0.11675	-0.56247	-6.45717	0.02965	-1e-05	-6.45717	0.02612	-0.0003
-6.21398	0.34692	-0.07369	-6.48633	0.06939	-0.01395	-6.48633	0.13439	-0.50209	-6.45017	0.02666	-1e-05	-6.45017	0.0257	-0.00018
-6.20798	0.3192	-0.06188	-6.48033	0.07677	-0.01199	-6.48033	0.15301	-0.43547	-6.44417	0.02401	0	-6.44417	0.02554	-0.00011
-6.20098	0.28839	-0.05358	-6.47333	0.08408	-0.01003	-6.47333	0.17221	-0.36682	-6.43717	0.02198	0	-6.43717	0.02558	-6e-05
-6.19398	0.25715	-0.04852	-6.46633	0.09107	-0.00816	-6.46633	0.19135	-0.29997	-6.43017	0.02083	0	-6.43017	0.02576	-4e-05
-6.18798	0.22785	-0.04634	-6.46033	0.09744	-0.00646	-6.46033	0.20982	-0.23803	-6.42417	0.02082	0	-6.42417	0.02604	-3e-05
-6.18098	0.20213	-0.0466	-6.45333	0.10285	-0.00498	-6.45333	0.22672	-0.18331	-6.41717	0.02213	0	-6.41717	0.02644	-2e-05
-6.17398	0.18114	-0.04883	-6.44633	0.10694	-0.00374	-6.44633	0.24104	-0.13713	-6.41017	0.02487	0	-6.41017	0.02705	-3e-05
-6.16798	0.1654	-0.05253	-6.44033	0.10933	-0.00275	-6.44033	0.25189	-0.09979	-6.40417	0.02902	-1e-05	-6.40417	0.02795	-4e-05
-6.16098	0.15502	-0.05718	-6.43333	0.10983	-0.002	-6.43333	0.25838	-0.07084	-6.39717	0.03449	-1e-05	-6.39717	0.02926	-6e-05
-6.15398	0.14977	-0.0623	-6.42633	0.10822	-0.00145	-6.42633	0.25983	-0.04935	-6.39017	0.041	-1e-05	-6.39017	0.03112	-9e-05
-6.14798	0.14921	-0.06738	-6.42033	0.10463	-0.00106	-6.42033	0.25607	-0.03408	-6.38417	0.04818	-2e-05	-6.38417	0.03361	-0.00012
-6.14098	0.15289	-0.07198	-6.41333	0.09912	-0.00081	-6.41333	0.24732	-0.02368	-6.37717	0.05557	-2e-05	-6.37717	0.03675	-0.00017
-6.13398	0.16011	-0.07571	-6.40633	0.09219	-0.00066	-6.40633	0.23431	-0.0169	-6.37017	0.06262	-3e-05	-6.37017	0.04052	-0.00022
-6.12798	0.17037	-0.07827	-6.40033	0.08434	-0.00057	-6.40033	0.21816	-0.01264	-6.36417	0.0688	-4e-05	-6.36417	0.04482	-0.00028
-6.12098	0.18323	-0.07946	-6.39333	0.07616	-0.00053	-6.39333	0.20029	-0.01005	-6.35717	0.07367	-5e-05	-6.35717	0.04953	-0.00034
-6.11398	0.19799	-0.07924	-6.38633	0.06824	-0.00052	-6.38633	0.182	-0.00851	-6.35017	0.0769	-5e-05	-6.35017	0.05448	-0.0004
-6.10798	0.21405	-0.07774	-6.38033	0.06106	-0.00053	-6.38033	0.16489	-0.00757	-6.34417	0.0784	-6e-05	-6.34417	0.05966	-0.00046
-6.10098	0.23073	-0.07526	-6.37333	0.05497	-0.00055	-6.37333	0.15016	-0.00697	-6.33717	0.07827	-7e-05	-6.33717	0.06507	-0.0005
-6.09398	0.24734	-0.07229	-6.36633	0.05016	-0.00058	-6.36633	0.13879	-0.00658	-6.33017	0.07684	-7e-05	-6.33017	0.07089	-0.00054
-6.08798	0.26309	-0.06945	-6.36033	0.04664	-0.00063	-6.36033	0.13157	-0.00633	-6.32417	0.07462	-7e-05	-6.32417	0.07744	-0.00055
-6.08098	0.27727	-0.06748	-6.35333	0.04429	-0.0007	-6.35333	0.12858	-0.0062	-6.31717	0.07223	-7e-05	-6.31717	0.0851	-0.00055
-6.07398	0.289	-0.06713	-6.34633	0.04293	-0.00078	-6.34633	0.1301	-0.00623	-6.31017	0.0703	-7e-05	-6.31017	0.09423	-0.00052
-6.06798	0.29771	-0.06903	-6.34033	0.04229	-0.00087	-6.34033	0.13572	-0.00641	-6.30417	0.06939	-6e-05	-6.30417	0.10507	-0.00048
-6.06098	0.30294	-0.07368	-6.33333	0.04215	-0.00098	-6.33333	0.14513	-0.00677	-6.29717	0.06991	-6e-05	-6.29717	0.11763	-0.00043
-6.05398	0.30448	-0.08128	-6.32633	0.04229	-0.00111	-6.32633	0.15742	-0.00731	-6.29017	0.07211	-5e-05	-6.29017	0.1315	-0.00037
-6.04798	0.30224	-0.09171	-6.32033	0.04259	-0.00125	-6.32033	0.17197	-0.00803	-6.28417	0.076	-4e-05	-6.28417	0.14587	-0.00031
-6.04098	0.29664	-0.1045	-6.31333	0.04296	-0.0014	-6.31333	0.1877	-0.00893	-6.27717	0.08142	-4e-05	-6.27717	0.15984	-0.00026
-6.03398	0.28802	-0.11879	-6.30633	0.04338	-0.00156	-6.30633	0.20369	-0.00999	-6.27017	0.08801	-3e-05	-6.27017	0.17189	-0.00022
-6.02798	0.27714	-0.13361	-6.30033	0.04387	-0.00173	-6.30033	0.21884	-0.01119	-6.26417	0.09539	-3e-05	-6.26417	0.1809	-0.0002
-6.02098	0.26458	-0.14753	-6.29333	0.04448	-0.00191	-6.29333	0.23236	-0.01248	-6.25717	0.10305	-3e-05	-6.25717	0.18577	-0.00022
-6.01398	0.25108	-0.15942	-6.28633	0.04523	-0.00209	-6.28633	0.24344	-0.01384	-6.25017	0.11058	-5e-05	-6.25017	0.1859	-0.0003
-6.00798	0.2371	-0.16814	-6.28033	0.04615	-0.00227	-6.28033	0.2515	-0.01519	-6.24417	0.11742	-8e-05	-6.24417	0.18108	-0.00046
-6.00098	0.22299	-0.1727	-6.27333	0.04726	-0.00244	-6.27333	0.25623	-0.0165	-6.23717	0.12322	-0.00013	-6.23717	0.17181	-0.00075
-5.99398	0.20921	-0.17265	-6.26633	0.04855	-0.00261	-6.26633	0.25742	-0.01775	-6.23017	0.12759	-0.00021	-6.23017	0.15892	-0.00124
-5.98798	0.19575	-0.16791	-6.26033	0.05001	-0.00278	-6.26033	0.25529	-0.01897	-6.22417	0.13025	-0.00034	-6.22417	0.14361	-0.00202
-5.98098	0.18277	-0.15892	-6.25333	0.05163	-0.00295	-6.25333	0.24994	-0.02025	-6.21717	0.13105	-0.00054	-6.21717	0.12731	-0.00319
-5.97398	0.17047	-0.14629	-6.24633	0.05339	-0.00315	-6.24633	0.24198	-0.02175	-6.21017	0.1298	-0.00083	-6.21017	0.11123	-0.00488
-5.96798	0.15904	-0.13096	-6.24033	0.05532	-0.00342	-6.24033	0.23191	-0.02375	-6.20417	0.12664	-0.00122	-6.20417	0.0964	-0.00719
-5.96098	0.14861	-0.11428	-6.23333	0.0574	-0.00378	-6.23333	0.22067	-0.02652	-6.19717	0.12191	-0.00174	-6.19717	0.08356	-0.01025
-5.95398	0.13967	-0.09721	-6.22633	0.05965	-0.00427	-6.22633	0.20908	-0.0304	-6.19017	0.11623	-0.00239	-6.19017	0.07309	-0.01409
-5.94798	0.13244	-0.08073	-6.22033	0.06206	-0.00492	-6.22033	0.19818	-0.03565	-6.18417	0.11024	-0.00317	-6.18417	0.06507	-0.0187
-5.94098	0.12723	-0.06564	-6.21333	0.06461	-0.00575	-6.21333	0.18871	-0.04245	-6.17717	0.10506	-0.00407	-6.17717	0.05935	-0.02397
-5.93398	0.12416	-0.05243	-6.20633	0.06723	-0.00676	-6.20633	0.18181	-0.05078	-6.17017	0.10164	-0.00504	-6.17017	0.05561	-0.02967
-5.92798	0.12332	-0.04134	-6.20033	0.06986	-0.0079	-6.20033	0.17789	-0.06043	-6.16417	0.10108	-0.00602	-6.16417	0.05353	-0.03545
-5.92098	0.12432	-0.03243	-6.19333	0.07237	-0.00913	-6.19333	0.17739	-0.07094	-6.15717	0.10438	-0.00697	-6.15717	0.0528	-0.04093
-5.91398	0.12664	-0.02558	-6.18633	0.07465	-0.01036	-6.18633	0.18057	-0.08168	-6.15017	0.1123	-0.00779	-6.15017	0.05324	-0.04565
-5.90798	0.12967	-0.02057	-6.18033	0.07659	-0.01151	-6.18033	0.18692	-0.09189	-6.14417	0.12557	-0.00842	-6.14417	0.05485	-0.04922
-5.90098	0.1324	-0.01718	-6.17333	0.07808	-0.0125	-6.17333	0.19584	-0.10078	-6.13717	0.14433	-0.00881	-6.13717	0.05778	-0.05135
-5.89398	0.13412	-0.01516	-6.16633	0.07911	-0.01326	-6.16633	0.20657	-0.10778	-6.13017	0.16852	-0.00894	-6.13017	0.0624	-0.05187
-5.88798	0.13423	-0.01429	-6.16033	0.0797	-0.01375	-6.16033	0.2179	-0.1124	-6.12417	0.19755	-0.00882	-6.12417	0.06916	-0.05084
-5.88098	0.13255	-0.0144	-6.15333	0.07991	-0.01395	-6.15333	0.22872	-0.11462	-6.11717	0.23061	-0.00848	-6.11717	0.07861	-0.04845
-5.87398	0.129	-0.01531	-6.14633	0.07987	-0.0139	-6.14633	0.23824	-0.11446	-6.11017	0.26614	-0.00797	-6.11017	0.09122	-0.04509
-5.86798	0.12421	-0.01688	-6.14033	0.07976	-0.01365	-6.14033	0.24561	-0.11251	-6.10417	0.3025	-0.00738	-6.10417	0.1073	-0.04121
-5.86098	0.11872	-0.01893	-6.13333	0.07978	-0.01325	-6.13333	0.25079	-0.10948	-6.09717	0.33781	-0.00678	-6.09717	0.12689	-0.0373
-5.85398	0.11378	-0.02131	-6.12633	0.08008	-0.01278	-6.12633	0.25373	-0.10595	-6.09017	0.36995	-0.00625	-6.09017	0.14963	-0.03381
-5.84798	0.11049	-0.02382	-6.12033	0.08082	-0.0123	-6.12033	0.25485	-0.10254	-6.08417	0.39731	-0.00583	-6.08417	0.17466	-0.03109
-5.84098	0.10999	-0.0263	-6.11333	0.0821	-0.01183	-6.11333	0.25484	-0.09981	-6.07717	0.41835	-0.00557	-6.07717	0.20078	-0.02935
-5.83398	0.11305	-0.02857	-6.10633	0.08393	-0.01141	-6.10633	0.25429	-0.09786	-6.07017	0.43231	-0.00548	-6.07017	0.22635	-0.02866
-5.82798	0.12044	-0.03048	-6.10033	0.08628	-0.01102	-6.10033	0.25378	-0.09668	-6.06417	0.43918	-0.00553	-6.06417	0.24942	-0.02893
-5.82098	0.132	-0.03194	-6.09333	0.08908	-0.01064	-6.09333	0.25358	-0.096	-6.05717	0.43949	-0.00569	-6.05717	0.26806	-0.02993
-5.81398	0.14747	-0.03292	-6.08633	0.09224	-0.01025	-6.08633	0.25381	-0.09546	-6.05017	0.43463	-0.00591	-6.05017	0.28071	-0.03136
-5.80798	0.16584	-0.03351	-6.08033	0.09573	-0.00981	-6.08033	0.25412	-0.09468	-6.04417	0.42607	-0.00614	-6.04417	0.28617	-0.03284
-5.80098	0.18575	-0.03393	-6.07333	0.0995	-0.00931	-6.07333	0.25449	-0.09331	-6.03717	0.41577	-0.0063	-6.03717	0.28381	-0.03403
-5.79398	0.20519	-0.03451	-6.06633	0.10365	-0.00873	-6.06633	0.25443	-0.09115	-6.03017	0.40529	-0.00636	-6.03017	0.27396	-0.03461
-5.78798	0.22262	-0.0358	-6.06033	0.10825	-0.0081	-6.06033	0.25382	-0.08812	-6.02417	0.396	-0.00627	-6.02417	0.25754	-0.03433
-5.78098	0.2361	-0.03845	-6.05333	0.11355	-0.00742	-6.05333	0.25278	-0.08424	-6.01717	0.38856	-0.00601	-6.01717	0.2362	-0.03312
-5.77398	0.24453	-0.04319	-6.04633	0.11975	-0.00673	-6.04633	0.25161	-0.07968	-6.01017	0.38329	-0.0056	-6.01017	0.21177	-0.031
-5.76798	0.24693	-0.05078	-6.04033	0.12694	-0.00607	-6.04033	0.25074	-0.07461	-6.00417	0.38	-0.00506	-6.00417	0.18622	-0.0281
-5.76098	0.24336	-0.0619	-6.03333	0.13533	-0.00546	-6.03333	0.2511	-0.06925	-5.99717	0.37806	-0.00443	-5.99717	0.16145	-0.02463
-5.75398	0.23429	-0.07697	-6.02633	0.14494	-0.00496	-6.02633	0.25313	-0.06386	-5.99017	0.37717	-0.00375	-5.99017	0.139	-0.02088
-5.74798	0.22062	-0.09607	-6.02033	0.15567	-0.00459	-6.02033	0.25764	-0.05861	-5.98417	0.37726	-0.00306	-5.98417	0.11979	-0.01711
-5.74098	0.20383	-0.11878	-6.01333	0.16712	-0.00436	-6.01333	0.26475	-0.05374	-5.97717	0.37832	-0.00242	-5.97717	0.10442	-0.01353
-5.73398	0.18551	-0.14413	-6.00633	0.1788	-0.0043	-6.00633	0.27444	-0.04942	-5.97017	0.38108	-0.00185	-5.97017	0.09313	-0.01034
-5.72798	0.167	-0.17064	-6.00033	0.19021	-0.00441	-6.00033	0.28577	-0.04579	-5.96417	0.38614	-0.00136	-5.96417	0.08564	-0.00763
-5.72098	0.14997	-0.19651	-5.99333	0.20053	-0.00468	-5.99333	0.29789	-0.04298	-5.95717	0.39425	-0.00097	-5.95717	0.08149	-0.00544
-5.71398	0.13542	-0.21952	-5.98633	0.20896	-0.0051	-5.98633	0.30922	-0.04105	-5.95017	0.40601	-0.00067	-5.95017	0.07994	-0.00374
-5.70798	0.12468	-0.23767	-5.98033	0.21477	-0.00564	-5.98033	0.3184	-0.04001	-5.94417	0.42126	-0.00044	-5.94417	0.08024	-0.00248
-5.70098	0.11862	-0.24935	-5.97333	0.21755	-0.00628	-5.97333	0.32395	-0.03979	-5.93717	0.43948	-0.00028	-5.93717	0.08154	-0.00159
-5.69398	0.11804	-0.25324	-5.96633	0.21688	-0.00696	-5.96633	0.32513	-0.04023	-5.93017	0.45994	-0.00018	-5.93017	0.08311	-0.00099
-5.68798	0.12368	-0.24903	-5.96033	0.21306	-0.00767	-5.96033	0.32143	-0.04118	-5.92417	0.4813	-0.00011	-5.92417	0.08427	-0.00059
-5.68098	0.13602	-0.23724	-5.95333	0.20626	-0.00834	-5.95333	0.31324	-0.04238	-5.91717	0.50245	-6e-05	-5.91717	0.08456	-0.00034
-5.67398	0.15532	-0.21915	-5.94633	0.1972	-0.00893	-5.94633	0.30141	-0.04363	-5.91017	0.5223	-3e-05	-5.91017	0.08373	-0.0002
-5.66798	0.18126	-0.19636	-5.94033	0.18679	-0.00942	-5.94033	0.28708	-0.04466	-5.90417	0.54004	-2e-05	-5.90417	0.08171	-0.00012
-5.66098	0.21278	-0.17119	-5.93333	0.17595	-0.00976	-5.93333	0.27181	-0.04528	-5.89717	0.55518	-1e-05	-5.89717	0.07861	-9e-05
-5.65398	0.24849	-0.14552	-5.92633	0.16539	-0.00992	-5.92633	0.25696	-0.04532	-5.89017	0.56722	-1e-05	-5.89017	0.0747	-0.0001
-5.64798	0.28616	-0.12148	-5.92033	0.15613	-0.0099	-5.92033	0.24357	-0.04467	-5.88417	0.57583	-2e-05	-5.88417	0.07033	-0.00015
-5.64098	0.3233	-0.10066	-5.91333	0.1486	-0.00968	-5.91333	0.23258	-0.04331	-5.87717	0.58083	-4e-05	-5.87717	0.06588	-0.00026
-5.63398	0.35723	-0.08398	-5.90633	0.14342	-0.00929	-5.90633	0.22428	-0.04127	-5.87017	0.58181	-7e-05	-5.87017	0.06172	-0.00046
-5.62798	0.38558	-0.07207	-5.90033	0.14089	-0.00875	-5.90033	0.21869	-0.0387	-5.86417	0.57853	-0.00012	-5.86417	0.0582	-0.00081
-5.62098	0.40668	-0.06494	-5.89333	0.14132	-0.00811	-5.89333	0.2158	-0.03576	-5.85717	0.57087	-0.0002	-5.85717	0.05563	-0.00137
-5.61398	0.4199	-0.06222	-5.88633	0.14512	-0.00742	-5.88633	0.21528	-0.03272	-5.85017	0.55934	-0.00032	-5.85017	0.05421	-0.00223
-5.60798	0.42558	-0.06316	-5.88033	0.15228	-0.00673	-5.88033	0.21662	-0.02982	-5.84417	0.54447	-0.00051	-5.84417	0.0541	-0.00352
-5.60098	0.42498	-0.0668	-5.87333	0.1631	-0.00609	-5.87333	0.21969	-0.02731	-5.83717	0.52729	-0.00077	-5.83717	0.05536	-0.00537
-5.59398	0.41992	-0.0721	-5.86633	0.17746	-0.00555	-5.86633	0.22398	-0.02538	-5.83017	0.50919	-0.00113	-5.83017	0.05795	-0.00789
-5.58798	0.41242	-0.078	-5.86033	0.19514	-0.00511	-5.86033	0.22927	-0.02411	-5.82417	0.49127	-0.00161	-5.82417	0.0617	-0.01122
-5.58098	0.40436	-0.08356	-5.85333	0.21573	-0.0048	-5.85333	0.23492	-0.02355	-5.81717	0.47451	-0.00221	-5.81717	0.06634	-0.01541
-5.57398	0.39676	-0.08806	-5.84633	0.23831	-0.00459	-5.84633	0.24062	-0.02365	-5.81017	0.45978	-0.00293	-5.81017	0.07155	-0.02046
-5.56798	0.38974	-0.09113	-5.84033	0.26185	-0.00445	-5.84033	0.24564	-0.02427	-5.80417	0.44748	-0.00376	-5.80417	0.07699	-0.02629
-5.56098	0.38277	-0.09277	-5.83333	0.28484	-0.00437	-5.83333	0.24956	-0.02532	-5.79717	0.43823	-0.00467	-5.79717	0.08238	-0.03272
-5.55398	0.3746	-0.09345	-5.82633	0.30585	-0.00432	-5.82633	0.25167	-0.02663	-5.79017	0.43247	-0.00562	-5.79017	0.08753	-0.0395
-5.54798	0.36371	-0.09405	-5.82033	0.32337	-0.00427	-5.82033	0.25148	-0.02812	-5.78417	0.43089	-0.00656	-5.78417	0.0924	-0.04633
-5.54098	0.34877	-0.09583	-5.81333	0.33609	-0.00422	-5.81333	0.24867	-0.02975	-5.77717	0.43449	-0.00746	-5.77717	0.09709	-0.05297
-5.53398	0.32883	-0.10032	-5.80633	0.34302	-0.00417	-5.80633	0.24288	-0.03152	-5.77017	0.44423	-0.00828	-5.77017	0.10173	-0.05919
-5.52798	0.30386	-0.10913	-5.80033	0.34346	-0.00414	-5.80033	0.23412	-0.03347	-5.76417	0.46097	-0.009	-5.76417	0.10646	-0.06491
-5.52098	0.27441	-0.12383	-5.79333	0.33753	-0.00414	-5.79333	0.22251	-0.03567	-5.75717	0.48475	-0.00965	-5.75717	0.11148	-0.07019
-5.51398	0.24166	-0.1454	-5.78633	0.32585	-0.00419	-5.78633	0.20839	-0.03812	-5.75017	0.51473	-0.01025	-5.75017	0.11659	-0.07522
-5.50798	0.20734	-0.17445	-5.78033	0.30946	-0.00429	-5.78033	0.19249	-0.04077	-5.74417	0.54867	-0.01084	-5.74417	0.12163	-0.08024
-5.50098	0.17329	-0.21087	-5.77333	0.29018	-0.00445	-5.77333	0.17542	-0.04351	-5.73717	0.58362	-0.01149	-5.73717	0.12618	-0.08547
-5.49398	0.14113	-0.25346	-5.76633	0.26996	-0.00466	-5.76633	0.15821	-0.04612	-5.73017	0.61534	-0.01222	-5.73017	0.12966	-0.09107
-5.48798	0.11246	-0.30049	-5.76033	0.25081	-0.00491	-5.76033	0.14177	-0.04836	-5.72417	0.63995	-0.01307	-5.72417	0.13166	-0.09698
-5.48098	0.08821	-0.34945	-5.75333	0.23467	-0.00518	-5.75333	0.127	-0.04995	-5.71717	0.65402	-0.014	-5.71717	0.13157	-0.10292
-5.47398	0.06899	-0.39731	-5.74633	0.22327	-0.00544	-5.74633	0.11462	-0.05064	-5.71017	0.65525	-0.01496	-5.71017	0.1294	-0.10847
-5.46798	0.05498	-0.44113	-5.74033	0.2176	-0.00569	-5.74033	0.10501	-0.05026	-5.70417	0.6434	-0.01588	-5.70417	0.12494	-0.11304
-5.46098	0.04605	-0.47831	-5.73333	0.21819	-0.00592	-5.73333	0.09844	-0.04876	-5.69717	0.61985	-0.01663	-5.69717	0.11871	-0.11591
-5.45398	0.04179	-0.50651	-5.72633	0.22493	-0.00612	-5.72633	0.09476	-0.04623	-5.69017	0.5876	-0.01714	-5.69017	0.11102	-0.11672
-5.44798	0.04167	-0.52434	-5.72033	0.23691	-0.00631	-5.72033	0.09355	-0.04288	-5.68417	0.55082	-0.01731	-5.68417	0.10278	-0.11491
-5.44098	0.04504	-0.53119	-5.71333	0.25311	-0.00649	-5.71333	0.09423	-0.03905	-5.67717	0.51373	-0.01708	-5.67717	0.09478	-0.1104
-5.43398	0.05121	-0.52706	-5.70633	0.27193	-0.00667	-5.70633	0.09613	-0.03512	-5.67017	0.48011	-0.01647	-5.67017	0.08777	-0.10342
-5.42798	0.05946	-0.51286	-5.70033	0.29192	-0.00689	-5.70033	0.09857	-0.03148	-5.66417	0.45252	-0.01551	-5.66417	0.08245	-0.09433
-5.42098	0.06904	-0.4899	-5.69333	0.31176	-0.00714	-5.69333	0.10103	-0.02852	-5.65717	0.43218	-0.01428	-5.65717	0.07935	-0.08373
-5.41398	0.07924	-0.4598	-5.68633	0.33033	-0.00742	-5.68633	0.1032	-0.02652	-5.65017	0.41835	-0.01291	-5.65017	0.07865	-0.07233
-5.40798	0.08938	-0.42446	-5.68033	0.3471	-0.00775	-5.68033	0.10487	-0.02571	-5.64417	0.40932	-0.01153	-5.64417	0.08024	-0.06085
-5.40098	0.09887	-0.3856	-5.67333	0.36205	-0.00809	-5.67333	0.10627	-0.02617	-5.63717	0.40259	-0.01024	-5.63717	0.08368	-0.04989
-5.39398	0.10727	-0.34522	-5.66633	0.37536	-0.00844	-5.66633	0.10739	-0.02786	-5.63017	0.39545	-0.00916	-5.63017	0.08829	-0.03997
-5.38798	0.1141	-0.30493	-5.66033	0.3874	-0.00877	-5.66033	0.10855	-0.03065	-5.62417	0.38557	-0.00835	-5.62417	0.09322	-0.0314
-5.38098	0.11941	-0.26634	-5.65333	0.39837	-0.00903	-5.65333	0.10993	-0.03428	-5.61717	0.37186	-0.00784	-5.61717	0.09762	-0.02434
-5.37398	0.12299	-0.23065	-5.64633	0.40865	-0.0092	-5.64633	0.11162	-0.03846	-5.61017	0.35403	-0.00761	-5.61017	0.10075	-0.01878
-5.36798	0.12524	-0.19897	-5.64033	0.41792	-0.00927	-5.64033	0.1135	-0.04284	-5.60417	0.33303	-0.00763	-5.60417	0.10212	-0.0146
-5.36098	0.12658	-0.1718	-5.63333	0.42576	-0.00921	-5.63333	0.11536	-0.04713	-5.59717	0.31064	-0.00783	-5.59717	0.10156	-0.01159
-5.35398	0.12732	-0.14945	-5.62633	0.43167	-0.00903	-5.62633	0.11688	-0.05115	-5.59017	0.28887	-0.00816	-5.59017	0.09923	-0.00955
-5.34798	0.12817	-0.13192	-5.62033	0.43504	-0.00877	-5.62033	0.11783	-0.05485	-5.58417	0.26972	-0.00858	-5.58417	0.09559	-0.00824
-5.34098	0.12963	-0.11883	-5.61333	0.4354	-0.00845	-5.61333	0.11791	-0.05837	-5.57717	0.25451	-0.00907	-5.57717	0.09123	-0.00747
-5.33398	0.13203	-0.10938	-5.60633	0.43255	-0.00815	-5.60633	0.11703	-0.062	-5.57017	0.24385	-0.00966	-5.57017	0.0868	-0.00709
-5.32798	0.13534	-0.10286	-5.60033	0.42695	-0.00791	-5.60033	0.11519	-0.06616	-5.56417	0.23724	-0.01037	-5.56417	0.08283	-0.007
-5.32098	0.13959	-0.09828	-5.59333	0.41891	-0.00782	-5.59333	0.11262	-0.07134	-5.55717	0.23368	-0.01127	-5.55717	0.07959	-0.00713
-5.31398	0.14405	-0.09459	-5.58633	0.4095	-0.00793	-5.58633	0.10923	-0.07795	-5.55017	0.23147	-0.0124	-5.55017	0.07715	-0.00742
-5.30798	0.14802	-0.09099	-5.58033	0.39943	-0.00828	-5.58033	0.10555	-0.08624	-5.54417	0.22879	-0.01379	-5.54417	0.07527	-0.00785
-5.30098	0.15069	-0.08686	-5.57333	0.38965	-0.0089	-5.57333	0.10169	-0.09622	-5.53717	0.22414	-0.0154	-5.53717	0.0736	-0.00836
-5.29398	0.15116	-0.08184	-5.56633	0.38098	-0.00979	-5.56633	0.09778	-0.10762	-5.53017	0.21642	-0.01716	-5.53017	0.0717	-0.0089
-5.28798	0.14871	-0.07583	-5.56033	0.37406	-0.0109	-5.56033	0.09395	-0.11995	-5.52417	0.20535	-0.01894	-5.52417	0.06919	-0.00941
-5.28098	0.14313	-0.06899	-5.55333	0.36951	-0.01218	-5.55333	0.09028	-0.13241	-5.51717	0.19122	-0.02058	-5.51717	0.0659	-0.00981
-5.27398	0.13444	-0.06166	-5.54633	0.36766	-0.01354	-5.54633	0.0868	-0.14427	-5.51017	0.17497	-0.02191	-5.51017	0.06183	-0.01007
-5.26798	0.12314	-0.05427	-5.54033	0.36926	-0.01491	-5.54033	0.08354	-0.15482	-5.50417	0.15801	-0.02276	-5.50417	0.05728	-0.01015
-5.26098	0.11002	-0.04733	-5.53333	0.37486	-0.0162	-5.53333	0.08049	-0.16354	-5.49717	0.14175	-0.023	-5.49717	0.05271	-0.01004
-5.25398	0.09601	-0.04134	-5.52633	0.38493	-0.01735	-5.52633	0.0777	-0.16992	-5.49017	0.12758	-0.02259	-5.49017	0.04872	-0.0098
-5.24798	0.082	-0.03679	-5.52033	0.40043	-0.01829	-5.52033	0.07519	-0.17416	-5.48417	0.11681	-0.02155	-5.48417	0.046	-0.00952
-5.24098	0.06884	-0.03416	-5.51333	0.4218	-0.01902	-5.51333	0.073	-0.17623	-5.47717	0.10989	-0.01997	-5.47717	0.04514	-0.0093
-5.23398	0.05707	-0.03395	-5.50633	0.44948	-0.01952	-5.50633	0.07118	-0.17651	-5.47017	0.10711	-0.01803	-5.47017	0.04663	-0.00929
-5.22798	0.047	-0.03671	-5.50033	0.48333	-0.0198	-5.50033	0.06971	-0.1753	-5.46417	0.10833	-0.0159	-5.46417	0.05073	-0.00963
-5.22098	0.03872	-0.04296	-5.49333	0.5226	-0.01991	-5.49333	0.06859	-0.17303	-5.45717	0.11312	-0.01378	-5.45717	0.05747	-0.01041
-5.21398	0.03207	-0.05323	-5.48633	0.56574	-0.01988	-5.48633	0.06775	-0.16997	-5.45017	0.12065	-0.01187	-5.45017	0.06654	-0.01171
-5.20798	0.02683	-0.06795	-5.48033	0.61046	-0.01972	-5.48033	0.06708	-0.16616	-5.44417	0.13023	-0.01029	-5.44417	0.07735	-0.01354
-5.20098	0.02276	-0.08728	-5.47333	0.65359	-0.01949	-5.47333	0.06645	-0.16174	-5.43717	0.14105	-0.00916	-5.43717	0.08908	-0.01582
-5.19398	0.01961	-0.11107	-5.46633	0.69197	-0.01918	-5.46633	0.0657	-0.15686	-5.43017	0.15244	-0.0085	-5.43017	0.1007	-0.01844
-5.18798	0.01726	-0.13856	-5.46033	0.72252	-0.01883	-5.46033	0.06471	-0.15182	-5.42417	0.16362	-0.00832	-5.42417	0.1111	-0.02118
-5.18098	0.01564	-0.16858	-5.45333	0.74284	-0.01844	-5.45333	0.06338	-0.14671	-5.41717	0.17403	-0.00855	-5.41717	0.11914	-0.02384
-5.17398	0.01476	-0.1993	-5.44633	0.7517	-0.01803	-5.44633	0.06171	-0.14198	-5.41017	0.18308	-0.00911	-5.41017	0.12414	-0.02619
-5.16798	0.01473	-0.22861	-5.44033	0.74917	-0.01761	-5.44033	0.05976	-0.13788	-5.40417	0.19026	-0.00991	-5.40417	0.12549	-0.02804
-5.16098	0.01565	-0.25418	-5.43333	0.73676	-0.01722	-5.43333	0.05767	-0.13479	-5.39717	0.19506	-0.01082	-5.39717	0.12309	-0.02926
-5.15398	0.01765	-0.2737	-5.42633	0.71695	-0.01683	-5.42633	0.05565	-0.13268	-5.39017	0.19734	-0.01174	-5.39017	0.11719	-0.02982
-5.14798	0.02083	-0.28563	-5.42033	0.6929	-0.01647	-5.42033	0.05394	-0.13151	-5.38417	0.19694	-0.01256	-5.38417	0.10842	-0.02978
-5.14098	0.02523	-0.289	-5.41333	0.66799	-0.01614	-5.41333	0.05277	-0.13111	-5.37717	0.19383	-0.0132	-5.37717	0.0979	-0.02929
[truncated: 2,370 more rows]

[truncated: 21 more sheets: Fig5c, Fig5f&g, FigS3, FigS4, Fig7, FigS8, FigS9, FigS10, FigS11, FigS12, FigS13, FigS14, FigS15, FigS16, FigS17, FigS18, FigS19, FigS20, FigS21-26, FigS27 …]
